# Supplementary material for: Taxonomic revision of Martinella Baill. (Bignonieae, Bignoniaceae)
Source: PhytoKeys. 2021 May 13;177:77–116. doi: 10.3897/phytokeys.177.64465 (PMC8137638; doi:10.3897/phytokeys.177.64465)
Supplement: XML Treatment for Martinella [file phytokeys.177.64465-treatment1.xml]

<!DOCTYPE tp:taxon-treatment
  PUBLIC "-//TaxonX//DTD Taxonomic Treatment Publishing DTD v0 20100105//EN" "tax-treatment-NSO.dtd">
<tp:taxon-treatment xmlns:tp="http://www.plazi.org/taxpub"><tp:treatment-meta><kwd-group><label>Taxon classification</label><kwd><named-content xmlns:xlink="http://www.w3.org/1999/xlink" content-type="kingdom">Plantae</named-content></kwd><kwd><named-content xmlns:xlink="http://www.w3.org/1999/xlink" content-type="order">Lamiales</named-content></kwd><kwd><named-content xmlns:xlink="http://www.w3.org/1999/xlink" content-type="family">Bignoniaceae</named-content></kwd></kwd-group><mixed-citation publication-type="journal"><person-group><name><surname>Kataoka</surname><given-names>Eric Y.</given-names></name><name><surname>Lohmann</surname><given-names>Lúcia G.</given-names></name></person-group><article-title>Taxonomic revision of <italic><tp:taxon-name><tp:taxon-name-part taxon-name-part-type="genus" reg="Martinella">Martinella</tp:taxon-name-part></tp:taxon-name></italic> Baill. (<tp:taxon-name><tp:taxon-name-part taxon-name-part-type="tribe">Bignonieae</tp:taxon-name-part></tp:taxon-name>, <tp:taxon-name><tp:taxon-name-part taxon-name-part-type="family">Bignoniaceae</tp:taxon-name-part></tp:taxon-name>)</article-title><source>PhytoKeys</source><day>13</day><month>5</month><year>2021</year><volume>177</volume><fpage>77</fpage><lpage>116</lpage><pub-id pub-id-type="doi">10.3897/phytokeys.177.64465</pub-id></mixed-citation></tp:treatment-meta><tp:nomenclature><tp:taxon-name><object-id xmlns:xlink="http://www.w3.org/1999/xlink" content-type="arpha" xlink:type="simple">8D646664-8106-5807-AE4C-E8814251FCF4</object-id>
            <tp:taxon-name-part taxon-name-part-type="genus" reg="Martinella">Martinella</tp:taxon-name-part>
          </tp:taxon-name><tp:taxon-authority>Baill., Hist. Pl. 10: 30. 1888</tp:taxon-authority></tp:nomenclature><tp:treatment-sec sec-type="material" id="SECID0ETLAG"><title>Type.</title><p><italic><tp:taxon-name><tp:taxon-name-part taxon-name-part-type="genus" reg="Martinella">Martinella</tp:taxon-name-part> <tp:taxon-name-part taxon-name-part-type="species" reg="martini">martini</tp:taxon-name-part></tp:taxon-name></italic> (DC.) Baill. [= <italic><tp:taxon-name><tp:taxon-name-part taxon-name-part-type="genus" reg="Martinella">Martinella</tp:taxon-name-part> <tp:taxon-name-part taxon-name-part-type="species" reg="obovata">obovata</tp:taxon-name-part></tp:taxon-name></italic> (Kunth) Bureau &amp; K.Schum.].</p></tp:treatment-sec><tp:treatment-sec sec-type="description" id="SECID0EPMAG"><title>Description.</title><p><bold>Lianas. <italic>Roots</italic></bold> with swollen portions. <bold><italic>Branches</italic></bold> green or light brown, terete, tetragonal, glabrous, puberulous or pubescent, eglandular trichomes simple, glandular trichomes stipitate or patelliform, with a continuous ridge at the interpetiolar region, with few interpetiolar patelliform trichomes; prophylls of the axillary buds minute, glabrous, puberulous or pubescent. <bold><italic>Leaves</italic></bold> 2-foliolate with the terminal leaflet generally modified in a trifid tendril; leaflets membranous, chartaceous or coriaceous, glabrous to pubescent, margins entire, revolute, more conspicuously when dried, with or without mite-domatia, with patelliform glands on the adaxial surface. <bold><italic>Inflorescences</italic></bold> axillary, botryoid, racemose, or a thyrse. <bold><italic>Flowers</italic></bold> with calyces tubular-campanulate, irregularly 2–4(–5)-lobed, lobe apices mucronate or aristate, chartaceous, with scattered patelliform glands; corolla deep purple, lilac, dark magenta or yellow, narrowly tubular at basal portion and wide campanulate at upper portion, straight to slightly curved, membranous, outer surface glabrous, inner surface glabrous with eglandular trichomes concentrated at stamen insertion; stamens included, glabrous, pollen tricolpate and reticulate; ovary terete, smooth, glabrous, with a single series of ovules per placenta, style glabrous, stigma rhombic, glabrous. <bold><italic>Capsules</italic></bold> drying brown, linear, flattened, smooth, glabrous, with calyx normally persistent; seeds oblong, winged, with wings opaque, green or beige.</p></tp:treatment-sec><tp:treatment-sec sec-type="discussion" id="SECID0EINAG"><title>Discussion.</title><p>The nomenclatural type of <italic><tp:taxon-name><tp:taxon-name-part taxon-name-part-type="genus" reg="Martinella">Martinella</tp:taxon-name-part></tp:taxon-name></italic> has been indicated as <italic><tp:taxon-name><tp:taxon-name-part taxon-name-part-type="genus" reg="Martinella">Martinella</tp:taxon-name-part> <tp:taxon-name-part taxon-name-part-type="species" reg="martinii">martinii</tp:taxon-name-part></tp:taxon-name></italic> (DC.) Baill. ex K.Schum. in earlier treatments of the genus (e.g., <xref ref-type="bibr" rid="B28">Lohmann and Taylor 2014</xref>; <xref ref-type="bibr" rid="B47">Zuntini and Lohmann 2014</xref>) because <xref ref-type="bibr" rid="B37">Schumann (1894)</xref> was the first to explicitly associate the genus name with a species epithet. However, <xref ref-type="bibr" rid="B4">Baillon (1888)</xref> provided a footnote that says “Generis typus est <italic><tp:taxon-name><tp:taxon-name-part taxon-name-part-type="genus" reg="Bignonia">Bignonia</tp:taxon-name-part> <tp:taxon-name-part taxon-name-part-type="species" reg="Martini">Martini</tp:taxon-name-part></tp:taxon-name></italic> DC.,” representing a valid reference to a previously published basionym, and validly publishing the name <italic><tp:taxon-name><tp:taxon-name-part taxon-name-part-type="genus" reg="Martinella">Martinella</tp:taxon-name-part> <tp:taxon-name-part taxon-name-part-type="species" reg="martini">martini</tp:taxon-name-part></tp:taxon-name></italic> (DC.) Baill. (see Art. 41.3 and 38.13 of <xref ref-type="bibr" rid="B43">Turland et al. 2018</xref>).</p><p>As circumscribed here, <italic><tp:taxon-name><tp:taxon-name-part taxon-name-part-type="genus" reg="Martinella">Martinella</tp:taxon-name-part></tp:taxon-name></italic> comprises five species distributed from southern Mexico to eastern Brazil. A key to all species recognized is given below:</p></tp:treatment-sec><ref-list><ref id="B28"><mixed-citation xmlns:xlink="http://www.w3.org/1999/xlink" xlink:type="simple"><person-group><name name-style="western"><surname>Lohmann</surname><given-names>LG</given-names></name><name name-style="western"><surname>Taylor</surname><given-names>CM</given-names></name></person-group> (<year>2014</year>) <article-title>A new generic classification of Tribe <tp:taxon-name><tp:taxon-name-part taxon-name-part-type="tribe">Bignonieae</tp:taxon-name-part></tp:taxon-name> (<tp:taxon-name><tp:taxon-name-part taxon-name-part-type="family">Bignoniaceae</tp:taxon-name-part></tp:taxon-name>).</article-title><source>Annals of the Missouri Botanical Garden</source><volume>99</volume>(<issue>3</issue>): <fpage>348</fpage>–<lpage>489</lpage>. <ext-link xlink:type="simple" ext-link-type="doi" xlink:href="10.3417/2003187">https://doi.org/10.3417/2003187</ext-link></mixed-citation></ref><ref id="B47"><mixed-citation xmlns:xlink="http://www.w3.org/1999/xlink" xlink:type="simple"><person-group><name name-style="western"><surname>Zuntini</surname><given-names>AR</given-names></name><name name-style="western"><surname>Lohmann</surname><given-names>LG</given-names></name></person-group> (<year>2014</year>) <article-title>Synopsis of <tp:taxon-name><tp:taxon-name-part taxon-name-part-type="genus">Martinella</tp:taxon-name-part></tp:taxon-name> Baill. (<tp:taxon-name><tp:taxon-name-part taxon-name-part-type="tribe">Bignonieae</tp:taxon-name-part></tp:taxon-name>, <tp:taxon-name><tp:taxon-name-part taxon-name-part-type="family">Bignoniaceae</tp:taxon-name-part></tp:taxon-name>) with the description of a new species from the Atlantic Forest of Brazil.</article-title><source>PhytoKeys</source><volume>37</volume>: <fpage>15</fpage>–<lpage>24</lpage>. <ext-link xlink:type="simple" ext-link-type="doi" xlink:href="10.3897/phytokeys.37.6940">https://doi.org/10.3897/phytokeys.37.6940</ext-link></mixed-citation></ref><ref id="B37"><mixed-citation xmlns:xlink="http://www.w3.org/1999/xlink" xlink:type="simple"><person-group><name name-style="western"><surname>Schumann</surname><given-names>K</given-names></name></person-group> (<year>1894</year>) <article-title><tp:taxon-name><tp:taxon-name-part taxon-name-part-type="family">Bignoniaceae</tp:taxon-name-part></tp:taxon-name></article-title> In: <person-group><name name-style="western"><surname>Engler</surname><given-names>A</given-names></name><name name-style="western"><surname>Prantl</surname><given-names>K</given-names></name></person-group> (<role>Eds</role>) <issue-title>Die natürlichen Pflanzenfamilien Teil 4 (Abt.</issue-title><source>3b). Wilheim Engelmann, Leipzig</source>, <fpage>189</fpage>–<lpage>252</lpage>.</mixed-citation></ref><ref id="B4"><mixed-citation xmlns:xlink="http://www.w3.org/1999/xlink" xlink:type="simple"><person-group><name name-style="western"><surname>Baillon</surname><given-names>HE</given-names></name></person-group> (<year>1888</year>) <source><tp:taxon-name><tp:taxon-name-part taxon-name-part-type="family">Bignoniaceae</tp:taxon-name-part></tp:taxon-name>. Histoire des plantes 10(53).</source><publisher-name>Libraire Hachette &amp; Co.</publisher-name>, <publisher-loc>Paris</publisher-loc>, <size units="page">58 pp</size>.</mixed-citation></ref><ref id="B43"><mixed-citation xmlns:xlink="http://www.w3.org/1999/xlink" xlink:type="simple"><person-group><name name-style="western"><surname>Turland</surname><given-names>NJ</given-names></name><name name-style="western"><surname>Wiersema</surname><given-names>JH</given-names></name><name name-style="western"><surname>Barrie</surname><given-names>FR</given-names></name><name name-style="western"><surname>Greuter</surname><given-names>W</given-names></name><name name-style="western"><surname>Hawksworth</surname><given-names>DL</given-names></name><name name-style="western"><surname>Herendeen</surname><given-names>PS</given-names></name><name name-style="western"><surname>Knapp</surname><given-names>S</given-names></name><name name-style="western"><surname>Kusber</surname><given-names>W-H</given-names></name><name name-style="western"><surname>Li</surname><given-names>D-Z</given-names></name><name name-style="western"><surname>Marhold</surname><given-names>K</given-names></name><name name-style="western"><surname>May</surname><given-names>TW</given-names></name><name name-style="western"><surname>McNeill</surname><given-names>J</given-names></name><name name-style="western"><surname>Monro</surname><given-names>AM</given-names></name><name name-style="western"><surname>Prado</surname><given-names>J</given-names></name><name name-style="western"><surname>Price</surname><given-names>MJ</given-names></name><name name-style="western"><surname>Smith</surname><given-names>GF</given-names></name></person-group> (<year>2018</year>) International Code of Nomenclature for algae, fungi, and plants (Shenzhen Code). Regnum Vegetabile, 159 pp. <ext-link xlink:type="simple" ext-link-type="doi" xlink:href="10.12705/Code.2018">https://doi.org/10.12705/Code.2018</ext-link></mixed-citation></ref></ref-list></tp:taxon-treatment>
