# Supplementary material for: Taxonomic revision of Martinella Baill. (Bignonieae, Bignoniaceae)
Source: PhytoKeys. 2021 May 13;177:77–116. doi: 10.3897/phytokeys.177.64465 (PMC8137638; doi:10.3897/phytokeys.177.64465)
Supplement: XML Treatment for Martinella insculpta [file phytokeys.177.64465-treatment2.xml]

<!DOCTYPE tp:taxon-treatment
  PUBLIC "-//TaxonX//DTD Taxonomic Treatment Publishing DTD v0 20100105//EN" "tax-treatment-NSO.dtd">
<tp:taxon-treatment xmlns:tp="http://www.plazi.org/taxpub"><tp:treatment-meta><kwd-group><label>Taxon classification</label><kwd><named-content xmlns:xlink="http://www.w3.org/1999/xlink" content-type="kingdom">Plantae</named-content></kwd><kwd><named-content xmlns:xlink="http://www.w3.org/1999/xlink" content-type="order">Lamiales</named-content></kwd><kwd><named-content xmlns:xlink="http://www.w3.org/1999/xlink" content-type="family">Bignoniaceae</named-content></kwd></kwd-group><mixed-citation publication-type="journal"><person-group><name><surname>Kataoka</surname><given-names>Eric Y.</given-names></name><name><surname>Lohmann</surname><given-names>Lúcia G.</given-names></name></person-group><article-title>Taxonomic revision of <italic><tp:taxon-name><tp:taxon-name-part taxon-name-part-type="genus" reg="Martinella">Martinella</tp:taxon-name-part></tp:taxon-name></italic> Baill. (<tp:taxon-name><tp:taxon-name-part taxon-name-part-type="tribe">Bignonieae</tp:taxon-name-part></tp:taxon-name>, <tp:taxon-name><tp:taxon-name-part taxon-name-part-type="family">Bignoniaceae</tp:taxon-name-part></tp:taxon-name>)</article-title><source>PhytoKeys</source><day>13</day><month>5</month><year>2021</year><volume>177</volume><fpage>77</fpage><lpage>116</lpage><pub-id pub-id-type="doi">10.3897/phytokeys.177.64465</pub-id></mixed-citation></tp:treatment-meta><tp:nomenclature><label>1.</label><tp:taxon-name><object-id xmlns:xlink="http://www.w3.org/1999/xlink" content-type="arpha" xlink:type="simple">81E2D7D4-E79E-5009-AB28-4CB35F13A0D0</object-id>
            <tp:taxon-name-part taxon-name-part-type="genus" reg="Martinella">Martinella</tp:taxon-name-part>
            <tp:taxon-name-part taxon-name-part-type="species" reg="insculpta">insculpta</tp:taxon-name-part>
          </tp:taxon-name><tp:taxon-authority>Sprague &amp; Sandwith, Bull. Misc. Inform. Kew 1934(3): 101. 1934</tp:taxon-authority><xref ref-type="fig" rid="F3">Fig. 3</xref><tp:nomenclature-citation-list><tp:nomenclature-citation><tp:taxon-name>
                <tp:taxon-name-part taxon-name-part-type="genus" reg="Martinella">Martinella</tp:taxon-name-part> <tp:taxon-name-part taxon-name-part-type="species" reg="iquitoensis">iquitoensis</tp:taxon-name-part></tp:taxon-name><comment>A.Samp., Ann. Acad. Bras. Sci. 7: 123. 1935. [<tp:taxon-name><tp:taxon-name-part taxon-name-part-type="genus" reg="Martinella">Martinella</tp:taxon-name-part> <tp:taxon-name-part taxon-name-part-type="species" reg="iquitosensis">iquitosensis</tp:taxon-name-part></tp:taxon-name>, orth. var.]. TYPE: PERU. Loreto: Iquitos, 23 Feb 1924, <italic>J.G. Kuhlmann 1492</italic> (holotype: RB-00536899!; isotypes: RB-00537289!, K-000449503 image!, MO-074501 image!).</comment></tp:nomenclature-citation><tp:nomenclature-citation><tp:taxon-name>
                <tp:taxon-name-part taxon-name-part-type="genus" reg="Martinella">Martinella</tp:taxon-name-part> <tp:taxon-name-part taxon-name-part-type="species" reg="manaosiana">manaosiana</tp:taxon-name-part></tp:taxon-name><comment>A.Samp., Bol. Mus. Nac. RJ. 12(3–4): 84. 1936. TYPE: BRAZIL. Amazonas: Manaus, Capuêra de terra firme, Villa Belizario, 25 Jul 1931, <italic>A. Ducke</italic> s.n. [RB 24095] (holotype: RB-00536900!; isotypes: K-000449502 image!, MO-074517 image!, R-000028732!, RB-00537290!).</comment></tp:nomenclature-citation></tp:nomenclature-citation-list></tp:nomenclature><tp:treatment-sec sec-type="material" id="SECID0E3XAG"><title>Type.</title><p>Guyana. Unknown locality, s.d., <italic><tp:taxon-name><tp:taxon-name-part taxon-name-part-type="genus" reg="Drake">Drake</tp:taxon-name-part></tp:taxon-name></italic> s.n. (holotype: K-000449501 image!).</p><fig id="F3" position="float" orientation="portrait"><object-id xmlns:xlink="http://www.w3.org/1999/xlink" content-type="doi" xlink:type="simple">10.3897/phytokeys.177.64465.figure3</object-id><object-id xmlns:xlink="http://www.w3.org/1999/xlink" content-type="arpha" xlink:type="simple">CEDAD6D2-5464-5AC1-B666-64C55C50D3EF</object-id><label>Figure 3.</label><caption><p><italic><tp:taxon-name><tp:taxon-name-part taxon-name-part-type="genus" reg="Martinella">Martinella</tp:taxon-name-part> <tp:taxon-name-part taxon-name-part-type="species" reg="insculpta">insculpta</tp:taxon-name-part></tp:taxon-name></italic> Sprague &amp; Sandwith <bold>A</bold> flowering branch <bold>B</bold> interpetiolar region with patelliform glandular trichomes and minute and triangular prophylls <bold>C</bold> trifid tendril <bold>D</bold> abaxial side of leaflet with patelliform glandular trichomes <bold>E</bold> calyx external view <bold>F</bold> calyx indumentum <bold>G</bold> open flower showing stamens, trichome distribution, and reduced (ca. 1 mm) staminode <bold>H</bold> gynoecium <bold>I</bold> fruit, flattened with a smooth surface <bold>J</bold> winged seed. Illustrated by Klei Sousa, based on B.L. Stannard 423 (<bold>A, E, G, H</bold>), SPF; E.Y. Kataoka 372 (<bold>B</bold>) and 407 (<bold>C, D</bold>), SPF; G.T. Prance 14914 (<bold>I, J</bold>), INPA; L.O.A. Teixeira 958 (<bold>F</bold>), INPA.</p></caption><graphic xmlns:xlink="http://www.w3.org/1999/xlink" xlink:href="phytokeys-177-077-g003.jpg" position="float" orientation="portrait" xlink:type="simple" id="oo_541999.jpg"><uri content-type="original_file" xlink:type="simple">https://binary.pensoft.net/fig/541999</uri></graphic></fig></tp:treatment-sec><tp:treatment-sec sec-type="description" id="SECID0E6ZAG"><title>Description.</title><p><bold>Lianas</bold>; <bold><italic>branches</italic></bold> with solid pith, tetragonal when mature, cylindrical when young, green with dark blotches, drying brown or black, smooth, glabrescent, with simple eglandular trichomes and scattered patelliform glandular trichomes in higher densities at interpetiolar region; prophylls of the axillary buds covered with simple eglandular trichomes, with few patelliform glands. <bold><italic>Leaves</italic></bold> 2-foliolate, with the terminal leaﬂet generally modified into a trifid tendril; petioles terete, pulvinated, 31–73 mm long, glabrous, with few patelliform glandular trichomes; petiolules terete, pulvinated, 23–65 mm long, glabrous, with few patelliform glandular trichomes; leaﬂets discolor, with abaxial surface lighter than the adaxial surface, coriaceous, ovate, apex acuminate, base cuneate or truncate, margins entire and slightly revolute, 15–32 × 8.2–23.5 cm, adaxial surface glabrous with simple eglandular trichomes at canaliculi of veins, abaxial surface glabrescent, with patelliform glandular trichomes concentrated near base and scattered along the midvein. <bold><italic>Inﬂorescences</italic></bold> botryoid, 8.7–22.3 cm long, puberulent with simple eglandular trichomes, and stipitate and patelliform glandular trichomes; bracts linear, 1.1–1.2 mm long, puberulent, with simple eglandular trichomes and stipitate glandular trichomes; pedicels terete, 11.1–15.2 mm, puberulent, with simple eglandular trichomes and stipitate glandular trichomes. <bold><italic>Flowers</italic></bold> with calyx green, chartaceous, campanulate, 11.8–16.8 × 5.5–8 mm, densely covered with simple eglandular trichomes and stipitate glandular trichomes, with few patelliform glandular trichomes, lobes 2–4, apex mucronate, puberulent; corolla dark magenta, membranous, 41.3–69.4 mm long, narrowly tubular basal portion 15–27.4 long × 2.9–4.3 mm wide, upper campanulate portion 26.3–41.9 long × 12–16.6 mm wide, slightly curved, lobes subcircular, ca. 8.7 × 12.7 mm; stamens in two lengths, longer ones 16–21.2 mm, shorter ones 9.8–14 mm, thecae 2.9–3.1 mm, glabrous; staminode ca. 1.8 mm, glabrous; gynoecium 34.8–45.2 mm long; ovary glabrous; style glabrous; stigma lanceolate, glabrous; nectariferous disk ca. 4.3 × 0.9 mm. <bold><italic>Capsules</italic></bold> linear, 70–88 × 1.1–1.6 cm, glabrous. <italic>Seeds</italic> ca. 4.7 × 0.9 cm.</p></tp:treatment-sec><tp:treatment-sec sec-type="distribution" id="SECID0EY1AG"><title>Distribution and habitat.</title><p><italic><tp:taxon-name><tp:taxon-name-part taxon-name-part-type="genus" reg="Martinella">Martinella</tp:taxon-name-part> <tp:taxon-name-part taxon-name-part-type="species" reg="insculpta">insculpta</tp:taxon-name-part></tp:taxon-name></italic> is widely distributed through Amazonian <italic>terra firme</italic> forests and Central American wet forests (Fig. <xref ref-type="fig" rid="F4">4</xref>). This species occurs from 59–650 m a.s.l.</p><fig id="F4" position="float" orientation="portrait"><object-id xmlns:xlink="http://www.w3.org/1999/xlink" content-type="doi" xlink:type="simple">10.3897/phytokeys.177.64465.figure4</object-id><object-id xmlns:xlink="http://www.w3.org/1999/xlink" content-type="arpha" xlink:type="simple">0900B53C-DFD6-519C-9BC4-6812A095F68C</object-id><label>Figure 4.</label><caption><p>Distribution map of <italic><tp:taxon-name><tp:taxon-name-part taxon-name-part-type="genus" reg="Martinella">Martinella</tp:taxon-name-part> <tp:taxon-name-part taxon-name-part-type="species" reg="insculpta">insculpta</tp:taxon-name-part></tp:taxon-name></italic>.</p></caption><graphic xmlns:xlink="http://www.w3.org/1999/xlink" xlink:href="phytokeys-177-077-g004.jpg" position="float" orientation="portrait" xlink:type="simple" id="oo_542000.jpg"><uri content-type="original_file" xlink:type="simple">https://binary.pensoft.net/fig/542000</uri></graphic></fig></tp:treatment-sec><tp:treatment-sec sec-type="etymology" id="SECID0EH3AG"><title>Etymology.</title><p>The specific epithet means carved, engraved, referring to the aspect of leaflet venation on both sides, but especially on the adaxial surface.</p></tp:treatment-sec><tp:treatment-sec sec-type="phenology" id="SECID0EM3AG"><title>Phenology.</title><p>Flowering specimens were collected from February to November, while fruiting specimens were collected from August to December.</p></tp:treatment-sec><tp:treatment-sec sec-type="conservation status" id="SECID0ER3AG"><title>Conservation status.</title><p>Least Concern (<abbrev xmlns:xlink="http://www.w3.org/1999/xlink" xlink:title="Least Concern" id="ABBRID0EX3AG" xlink:type="simple">LC</abbrev>) based on the <abbrev xmlns:xlink="http://www.w3.org/1999/xlink" xlink:title="Extent of Occurrence" id="ABBRID0E23AG" xlink:type="simple">EOO</abbrev> of 4,002,910 km<sup>2</sup>.</p></tp:treatment-sec><tp:treatment-sec sec-type="discussion" id="SECID0EB4AG"><title>Discussion.</title><p>Here we synonymize <italic><tp:taxon-name><tp:taxon-name-part taxon-name-part-type="genus" reg="Martinella">Martinella</tp:taxon-name-part> <tp:taxon-name-part taxon-name-part-type="species" reg="iquitoensis">iquitoensis</tp:taxon-name-part></tp:taxon-name></italic> under <italic><tp:taxon-name><tp:taxon-name-part taxon-name-part-type="genus" reg="Martinella">Martinella</tp:taxon-name-part> <tp:taxon-name-part taxon-name-part-type="species" reg="insculpta">insculpta</tp:taxon-name-part></tp:taxon-name></italic>. <xref ref-type="bibr" rid="B13">Gentry (1973)</xref> synonymized <italic><tp:taxon-name><tp:taxon-name-part taxon-name-part-type="genus" reg="Martinella">Martinella</tp:taxon-name-part> <tp:taxon-name-part taxon-name-part-type="species" reg="insculpta">insculpta</tp:taxon-name-part></tp:taxon-name></italic> A.Samp. under <italic><tp:taxon-name><tp:taxon-name-part taxon-name-part-type="genus" reg="Martinella">M.</tp:taxon-name-part> <tp:taxon-name-part taxon-name-part-type="species" reg="obovata">obovata</tp:taxon-name-part></tp:taxon-name></italic>, a circumscription that was followed in subsequent taxonomic studies (e.g., <xref ref-type="bibr" rid="B15">Gentry 1977</xref>; <xref ref-type="bibr" rid="B18">Gentry 1982</xref>). However, the analysis of a large number of living and herbarium specimens of these taxa indicated that the original description and type specimen of <italic><tp:taxon-name><tp:taxon-name-part taxon-name-part-type="genus" reg="Martinella">M.</tp:taxon-name-part> <tp:taxon-name-part taxon-name-part-type="species" reg="insculpta">insculpta</tp:taxon-name-part></tp:taxon-name></italic> actually match the circumscription of <italic><tp:taxon-name><tp:taxon-name-part taxon-name-part-type="genus" reg="Martinella">M.</tp:taxon-name-part> <tp:taxon-name-part taxon-name-part-type="species" reg="iquitoensis">iquitoensis</tp:taxon-name-part></tp:taxon-name></italic>. Therefore, <italic><tp:taxon-name><tp:taxon-name-part taxon-name-part-type="genus" reg="Martinella">M.</tp:taxon-name-part> <tp:taxon-name-part taxon-name-part-type="species" reg="iquitoensis">iquitoensis</tp:taxon-name-part></tp:taxon-name></italic> A.Samp. (published in 1935), is here treated as a synonym of <italic><tp:taxon-name><tp:taxon-name-part taxon-name-part-type="genus" reg="Martinella">Martinella</tp:taxon-name-part> <tp:taxon-name-part taxon-name-part-type="species" reg="insculpta">insculpta</tp:taxon-name-part></tp:taxon-name></italic> Sprague &amp; Sandwith (published in 1934).</p><p>Previous taxonomic studies (<xref ref-type="bibr" rid="B18">Gentry 1982</xref>; <xref ref-type="bibr" rid="B47">Zuntini and Lohmann 2014</xref>) treated <italic><tp:taxon-name><tp:taxon-name-part taxon-name-part-type="genus" reg="Martinella">M.</tp:taxon-name-part> <tp:taxon-name-part taxon-name-part-type="species" reg="insculpta">insculpta</tp:taxon-name-part></tp:taxon-name></italic> and <italic><tp:taxon-name><tp:taxon-name-part taxon-name-part-type="genus" reg="Martinella">M.</tp:taxon-name-part> <tp:taxon-name-part taxon-name-part-type="species" reg="obovata">obovata</tp:taxon-name-part></tp:taxon-name></italic> as part of a species complex due to overlapping morphological characters. However, new collections made in the field and a comprehensive analysis of herbarium specimens collected throughout the known geographic range of this species indicated that these two taxa indeed represent distinct units. Our decision to treat these taxa as separate species was based on the following morphological traits: (i) shape of mature stems in cross section (quadrangular in <italic><tp:taxon-name><tp:taxon-name-part taxon-name-part-type="genus" reg="Martinella">M.</tp:taxon-name-part> <tp:taxon-name-part taxon-name-part-type="species" reg="insculpta">insculpta</tp:taxon-name-part></tp:taxon-name></italic> versus cylindrical in <italic><tp:taxon-name><tp:taxon-name-part taxon-name-part-type="genus" reg="Martinella">M.</tp:taxon-name-part> <tp:taxon-name-part taxon-name-part-type="species" reg="obovata">obovata</tp:taxon-name-part></tp:taxon-name></italic>), (ii) apex of petioles and petiolules (pulvinated in <italic><tp:taxon-name><tp:taxon-name-part taxon-name-part-type="genus" reg="Martinella">M.</tp:taxon-name-part> <tp:taxon-name-part taxon-name-part-type="species" reg="insculpta">insculpta</tp:taxon-name-part></tp:taxon-name></italic> versus non-pulvinated in <italic><tp:taxon-name><tp:taxon-name-part taxon-name-part-type="genus" reg="Martinella">M.</tp:taxon-name-part> <tp:taxon-name-part taxon-name-part-type="species" reg="obovata">obovata</tp:taxon-name-part></tp:taxon-name></italic>), (iii) leaflet texture and size (coriaceous and consistently larger in <italic><tp:taxon-name><tp:taxon-name-part taxon-name-part-type="genus" reg="Martinella">M.</tp:taxon-name-part> <tp:taxon-name-part taxon-name-part-type="species" reg="insculpta">insculpta</tp:taxon-name-part></tp:taxon-name></italic> versus chartaceous and smaller in <italic><tp:taxon-name><tp:taxon-name-part taxon-name-part-type="genus" reg="Martinella">M.</tp:taxon-name-part> <tp:taxon-name-part taxon-name-part-type="species" reg="obovata">obovata</tp:taxon-name-part></tp:taxon-name></italic>), and (iv) inflorescence structure (botryoid in <italic><tp:taxon-name><tp:taxon-name-part taxon-name-part-type="genus" reg="Martinella">M.</tp:taxon-name-part> <tp:taxon-name-part taxon-name-part-type="species" reg="insculpta">insculpta</tp:taxon-name-part></tp:taxon-name></italic> and racemose in <italic><tp:taxon-name><tp:taxon-name-part taxon-name-part-type="genus" reg="Martinella">M.</tp:taxon-name-part> <tp:taxon-name-part taxon-name-part-type="species" reg="obovata">obovata</tp:taxon-name-part></tp:taxon-name></italic>). The combination of these distinctive morphological features allows for the correct identification of specimens that are often misidentified in herbarium sheets. In addition, a densely sampled phylogeny of <italic><tp:taxon-name><tp:taxon-name-part taxon-name-part-type="genus" reg="Martinella">Martinella</tp:taxon-name-part></tp:taxon-name></italic> revealed that <italic><tp:taxon-name><tp:taxon-name-part taxon-name-part-type="genus" reg="Martinella">M.</tp:taxon-name-part> <tp:taxon-name-part taxon-name-part-type="species" reg="insculpta">insculpta</tp:taxon-name-part></tp:taxon-name></italic> and <italic><tp:taxon-name><tp:taxon-name-part taxon-name-part-type="genus" reg="Martinella">M.</tp:taxon-name-part> <tp:taxon-name-part taxon-name-part-type="species" reg="obovata">obovata</tp:taxon-name-part></tp:taxon-name></italic> represent distinct evolutionary lineages (Kataoka and Lohmann in prep.) providing further support for the recognition of these two taxa as separate species.</p></tp:treatment-sec><tp:treatment-sec sec-type="Common uses" id="SECID0EAFBG"><title>Common uses.</title><p>The bark of the roots of <italic><tp:taxon-name><tp:taxon-name-part taxon-name-part-type="genus" reg="Martinella">M.</tp:taxon-name-part> <tp:taxon-name-part taxon-name-part-type="species" reg="insculpta">insculpta</tp:taxon-name-part></tp:taxon-name></italic> and <italic><tp:taxon-name><tp:taxon-name-part taxon-name-part-type="genus" reg="Martinella">M.</tp:taxon-name-part> <tp:taxon-name-part taxon-name-part-type="species" reg="obovata">obovata</tp:taxon-name-part></tp:taxon-name></italic> is used in traditional medicine.</p></tp:treatment-sec><tp:treatment-sec sec-type="Local names" id="SECID0E3FBG"><title>Local names.</title><p><italic><tp:taxon-name><tp:taxon-name-part taxon-name-part-type="genus" reg="Martinella">Martinella</tp:taxon-name-part> <tp:taxon-name-part taxon-name-part-type="species" reg="insculpta">insculpta</tp:taxon-name-part></tp:taxon-name></italic> and <italic><tp:taxon-name><tp:taxon-name-part taxon-name-part-type="genus" reg="Martinella">M.</tp:taxon-name-part> <tp:taxon-name-part taxon-name-part-type="species" reg="obovata">obovata</tp:taxon-name-part></tp:taxon-name></italic> are known by the popular names <italic>raiz dos olhos</italic> (Brazil), <italic>yuquilla toxju</italic> (Peru), <italic>raíz de ojo</italic>, and <italic>uarakú-manaté</italic> (Venezuela).</p></tp:treatment-sec><tp:treatment-sec sec-type="material" id="SECID0EAHBG"><title>Specimens examined.</title><p><bold>Bolivia. Beni</bold>: Province of Vaca Diez, 17 km from the road between Riberalta and Guayaramerín on the old road to Cachuela Esperanza, ca. 18 km E of Riberalta, primary forest, 230 m, <named-content xmlns:xlink="http://www.w3.org/1999/xlink" content-type="dwc:verbatimCoordinates" xlink:type="simple"><named-content content-type="geo-json" specific-use="{&#34;type&#34;:&#34;Point&#34;,&#34;coordinates&#34;:[-65.833333,-11.050000]}" id="NCID0ELHBG" xlink:type="simple">11°3'S, 65°50'W</named-content></named-content>, 4 Sept 1981, <italic>J.C. Solomon 6108</italic> (MO). <bold>Brazil. Acre</bold>: Bujari, estrada de acesso à área da Floresta do Antimary sem atividade de manejo florestal, 196 m, <named-content xmlns:xlink="http://www.w3.org/1999/xlink" content-type="dwc:verbatimCoordinates" xlink:type="simple"><named-content content-type="geo-json" specific-use="{&#34;type&#34;:&#34;Point&#34;,&#34;coordinates&#34;:[-68.315611,-9.329472]}" id="NCID0EXHBG" xlink:type="simple">9°19'46.1"S, 68°18'56.2"W</named-content></named-content>, 10 Dec 2016, <italic>E.Y. Kataoka 404</italic> (SPF); Lado direito da entrada da trilha de acesso à torre de observação, 226 m, <named-content xmlns:xlink="http://www.w3.org/1999/xlink" content-type="dwc:verbatimCoordinates" xlink:type="simple"><named-content content-type="geo-json" specific-use="{&#34;type&#34;:&#34;Point&#34;,&#34;coordinates&#34;:[-68.320306,-9.334806]}" id="NCID0EBIBG" xlink:type="simple">9°20'5.3"S, 68°19'13.1"W</named-content></named-content>, 12 Dec 2016, <italic>E.Y. Kataoka 407</italic> (SPF). <bold>Amapá</bold>: Rio Falsino, approx. 10 km upstream of confluence with rio Araguari, west bank, primary forest on terra firme, undulating terrain, <named-content xmlns:xlink="http://www.w3.org/1999/xlink" content-type="dwc:verbatimCoordinates" xlink:type="simple"><named-content content-type="geo-json" specific-use="{&#34;type&#34;:&#34;Point&#34;,&#34;coordinates&#34;:[-51.750000,-0.833333]}" id="NCID0ENIBG" xlink:type="simple">0°50'S, 51°45'W</named-content></named-content>, 29 Sept 1983, <italic>B.V. Rabelo 2386</italic> (SPF). <bold>Amazonas</bold>: Rainforest, vicinity of Maturacá Mission, near rio Maturacá, on trail to heliport, 19 Oct 1970, <italic>J.A. Steyermark 104035</italic> (IAN); Rio Cuieiras just below mouth of rio Branquinho, capoeira, 26 Sept 1971, <italic>G.T. Prance 14914</italic> (INPA, MG, R); Rio Purus, rio Ituxi, serra near Namorado Novo between rio Curuquetê and rio Madeira at Abunã, forest on Terra Firme, 5 Aug 1971, <italic>G.T. Prance 14717</italic> (INPA, MG, R); Barcelos, rio Negro, próximo ao rio Arara, 1 May 1973, <italic>A. Loureiro 37901</italic> (INPA, SPF); Humaitá, Estrada Humaitá-Lábrea, km 59, a 6 km ao norte, mata de terra firme, com muito Babassu, 6 Jun 1982, <italic>L.O.A. Teixeira 958</italic> (INPA, MG); Manaus, 22 Jun 1882, <italic>Schwacke 3610</italic> (RB); A partir da entrada da Reserva pela AM-010 (km 26), estrada sentido alojamento, lado esquerdo na bifurcação entre estrada de acesso ao alojamento e estação meteorológica, 139 m, <named-content xmlns:xlink="http://www.w3.org/1999/xlink" content-type="dwc:verbatimCoordinates" xlink:type="simple"><named-content content-type="geo-json" specific-use="{&#34;type&#34;:&#34;Point&#34;,&#34;coordinates&#34;:[-59.975528,-2.933056]}" id="NCID0EFJBG" xlink:type="simple">2°55'59"S, 59°58'31.9"W</named-content></named-content>, 21 Sept 2016, <italic>E.Y. Kataoka 344</italic> (SPF); Bosque da Ciência do INPA, próximo ao Paiol da Cultura, subindo pela escadaria larga, 84 m, <named-content xmlns:xlink="http://www.w3.org/1999/xlink" content-type="dwc:verbatimCoordinates" xlink:type="simple"><named-content content-type="geo-json" specific-use="{&#34;type&#34;:&#34;Point&#34;,&#34;coordinates&#34;:[-59.986250,-3.099028]}" id="NCID0EPJBG" xlink:type="simple">3°5'56.5"S, 59°59'10.5"W</named-content></named-content>, 20 Sept 2016, <italic>E.Y. Kataoka 342</italic> (SPF); Bosque da Ciência do INPA, próximo ao tanque dos peixes-boi, 69 m, <named-content xmlns:xlink="http://www.w3.org/1999/xlink" content-type="dwc:verbatimCoordinates" xlink:type="simple"><named-content content-type="geo-json" specific-use="{&#34;type&#34;:&#34;Point&#34;,&#34;coordinates&#34;:[-59.987528,-3.097389]}" id="NCID0EZJBG" xlink:type="simple">3°5'50.6"S, 59°59'15.1"W</named-content></named-content>, 20 Sept 2016, <italic>E.Y. Kataoka 339</italic> (SPF); Estrada do Aleixo, km 7, 7 Jul 1977, <italic>W.A. Rodrigues 9707</italic> (INPA, SPF); Estrada do Aleixo, near Manaus, turnoff to rio Negro at km 11 past INPA, 2 Dec 1974, <italic>A.H. Gentry 13024</italic> (INPA); Grounds of INPA at Manaus, 5 Apr 1974, <italic>A.H. Gentry 11208</italic> (INPA); Igapó, 14 Jun 1882, <italic>C.A.W. Schwacke 425</italic> (R); Igapó, 22 Jun 1882, <italic>C.A.W. Schwacke 463</italic> (R); Sede do INPA, estrada do Aleixo, 30 Jul 1973, <italic>P.L. Lisboa 6</italic> (INPA); Presidente Figueiredo, Vila de Balbina, Represa da UHE de Balbina, mata de beira de rio, 27 Jun 2007, <italic>J.A.C. da Silva 1294</italic> (INPA); Rio Preto da Eva, estrada Manaus-Itacoatiara, km 90, rio Preto, terra firme, solo arenoso, 30 Jul 1961, <italic>W. Rodrigues 2203</italic> (INPA); Santa Isabel do Rio Negro, rio Uneiuxi, Makú indian village, 300 km above mouth, indian plantation, 23 Oct 1971, <italic>G.T. Prance 15557</italic> (INPA). <bold>Mato Grosso</bold>: Apiacás, Margem da estrada de acesso Paranaíta – Apiacás, 233 m, <named-content xmlns:xlink="http://www.w3.org/1999/xlink" content-type="dwc:verbatimCoordinates" xlink:type="simple"><named-content content-type="geo-json" specific-use="{&#34;type&#34;:&#34;Point&#34;,&#34;coordinates&#34;:[-57.229028,-9.564806]}" id="NCID0EXKBG" xlink:type="simple">9°33'53.3"S, 57°13'44.5"W</named-content></named-content>, 12 Nov 2016, <italic>E.Y. Kataoka 370</italic> (SPF); Cotriguaçu, Margem da estrada de acesso Nova Bandeirante – Cotriguaçu, ca. 10 Km após travessia do rio Juruena, 251 m, <named-content xmlns:xlink="http://www.w3.org/1999/xlink" content-type="dwc:verbatimCoordinates" xlink:type="simple"><named-content content-type="geo-json" specific-use="{&#34;type&#34;:&#34;Point&#34;,&#34;coordinates&#34;:[-58.263083,-9.877889]}" id="NCID0EBLBG" xlink:type="simple">9°52'40.4"S, 58°15'47.1"W</named-content></named-content>, 13 Nov 2016, <italic>E.Y. Kataoka 372</italic> (SPF). <bold>Rondônia</bold>: Rio Machado, curso inferior, igapó, Feb 1981, <italic>M. Goulding 1324</italic> (MG); Porto Velho, Represa Samuel southern end of E dike near quarry by road, ca. 2 km S of end of main dike, upland hillside forest, <named-content xmlns:xlink="http://www.w3.org/1999/xlink" content-type="dwc:verbatimCoordinates" xlink:type="simple"><named-content content-type="geo-json" specific-use="{&#34;type&#34;:&#34;Point&#34;,&#34;coordinates&#34;:[-63.250000,-9.000000]}" id="NCID0EPLBG" xlink:type="simple">9°00'S, 63°15'W</named-content></named-content>, 7 Jun 1986, <italic>W. Thomas 4974</italic> (INPA). <bold>Colombia. Antioquia</bold>: Primary/old secondary forest on west bank of river, 2 km N of Quebrada La Tirana, tropical Wet/Very Wet Forest Transition zone, rainfall approx. 4400 mm/year, Vic. Planta Providencia 28 km SW of Zaragoza, valley of Río Anorí in areas surrounding the confluence of Quebrada La Tirana and Río Anorí, approx. 3 km upriver from Planta Providencia, 24 Mar 1977, <italic>W.S. Alverson 266</italic> (MO); San Luis, Autopiste Medellín – Bogotá, sector Río Samaná – Río Claro, San Luis – Antioquia, 500 m, 3 Dec 1981, <italic>J.J. Hernandez 99</italic> (QCA). <bold>Costa Rica. Guanacaste</bold>: Liberia, P.N. Guanacaste, cuenca del Tempisque, volcán Orosí, Estación Biológica Maritza, trail to Cacao Station, ca. 1 km from Maritza comedor, ~ 100 km into first patch of primary forest, N side of trail, 0.1 ha Transect Maritza, premontane moist forest, 650 m, <named-content xmlns:xlink="http://www.w3.org/1999/xlink" content-type="dwc:verbatimCoordinates" xlink:type="simple"><named-content content-type="geo-json" specific-use="{&#34;type&#34;:&#34;Point&#34;,&#34;coordinates&#34;:[-85.491568,10.955326]}" id="NCID0EBMBG" xlink:type="simple">10°57'19.1748"N, 85°29'29.6432"W</named-content></named-content>, 12 Mar 2003, <italic>B. Boyle 7052</italic> (MO). <bold>Puntarenas</bold>: Cantón de Garabito, R.B. Carara, cuenca del Tárcoles, sector Bijugual, entrando a los bosques poco intervenidos, 600 m, <named-content xmlns:xlink="http://www.w3.org/1999/xlink" content-type="dwc:verbatimCoordinates" xlink:type="simple"><named-content content-type="geo-json" specific-use="{&#34;type&#34;:&#34;Point&#34;,&#34;coordinates&#34;:[-84.566667,9.766667]}" id="NCID0ENMBG" xlink:type="simple">9°46'0"N, 84°34'0"W</named-content></named-content>, 14 May 1998, <italic>A. Rodríguez 3367</italic> (MO). <bold>San José</bold>: Turrubares, San Juan De Mata, area no protegida, Montelimar, 85 m, <named-content xmlns:xlink="http://www.w3.org/1999/xlink" content-type="dwc:verbatimCoordinates" xlink:type="simple"><named-content content-type="geo-json" specific-use="{&#34;type&#34;:&#34;Point&#34;,&#34;coordinates&#34;:[-84.498611,9.623333]}" id="NCID0EZMBG" xlink:type="simple">9°37'24"N, 84°29'55"W</named-content></named-content>, 15 Oct 2001, <italic>A. Estrada 3072</italic> (MO); Z.P. La Cangreja, Mastatal de Puriscal, bosque primario en parches remanentes, 300 m, <named-content xmlns:xlink="http://www.w3.org/1999/xlink" content-type="dwc:verbatimCoordinates" xlink:type="simple"><named-content content-type="geo-json" specific-use="{&#34;type&#34;:&#34;Point&#34;,&#34;coordinates&#34;:[-84.396389,9.695833]}" id="NCID0EDNBG" xlink:type="simple">9°41'45"N, 84°23'47"W</named-content></named-content>, 21 Oct 1992, <italic>J.F. Morales 910</italic> (MO). <bold>Ecuador. Napo</bold>: Coca (Puerto Francisco de Orellana), 8 km al N de Coca, bosque humedo tropical, suelo aluvial fertil, bosque secundario, 250 m, <named-content xmlns:xlink="http://www.w3.org/1999/xlink" content-type="dwc:verbatimCoordinates" xlink:type="simple"><named-content content-type="geo-json" specific-use="{&#34;type&#34;:&#34;Point&#34;,&#34;coordinates&#34;:[-77.000000,-0.400000]}" id="NCID0EPNBG" xlink:type="simple">0°24'S, 77°0'W</named-content></named-content>, 8 Apr 1985, <italic>W. Palacios 272</italic> (MO, QCA, QCNE); <bold>Pastaza</bold>: Kapawi, Río Pastaza, village area, secondary and primary forests, and pastures, 235 m, <named-content xmlns:xlink="http://www.w3.org/1999/xlink" content-type="dwc:verbatimCoordinates" xlink:type="simple"><named-content content-type="geo-json" specific-use="{&#34;type&#34;:&#34;Point&#34;,&#34;coordinates&#34;:[-76.800000,-2.516667]}" id="NCID0E2NBG" xlink:type="simple">2°31'S, 76°48'W</named-content></named-content>, 25–29 Jul 1989, <italic>W.H. Lewis 14026</italic> (QCNE). <bold>Panama.</bold> Colón, Teck Cominco Petaquilla mining concession, forest along road, 220 m, <named-content xmlns:xlink="http://www.w3.org/1999/xlink" content-type="dwc:verbatimCoordinates" xlink:type="simple"><named-content content-type="geo-json" specific-use="{&#34;type&#34;:&#34;Point&#34;,&#34;coordinates&#34;:[-80.674444,8.827500]}" id="NCID0EHOBG" xlink:type="simple">8°49'39"N, 80°40'28"W</named-content></named-content>, 20 Feb 2008, <italic>G. McPherson 20083</italic> (MO). <bold>Peru. Huanuco</bold>: Carretera marginal (in construction) km 4–12 south from Km. 86 of Pulcallpa-Tingo Maria road, 270 m, <named-content xmlns:xlink="http://www.w3.org/1999/xlink" content-type="dwc:verbatimCoordinates" xlink:type="simple"><named-content content-type="geo-json" specific-use="{&#34;type&#34;:&#34;Point&#34;,&#34;coordinates&#34;:[-75.016667,-8.750000]}" id="NCID0ETOBG" xlink:type="simple">8°45'S, 75°1'W</named-content></named-content>, 1 Jun 1983, <italic>A.H. Gentry 41384</italic> (MO). <bold>Loreto</bold>: Pampa hermosa and vicinity, Río Corrientes, 1 km S of junction with Río Macusari, low rainforest, mostly terra firma with scattered white sand, 160 m, <named-content xmlns:xlink="http://www.w3.org/1999/xlink" content-type="dwc:verbatimCoordinates" xlink:type="simple"><named-content content-type="geo-json" specific-use="{&#34;type&#34;:&#34;Point&#34;,&#34;coordinates&#34;:[-75.833333,-3.250000]}" id="NCID0E6OBG" xlink:type="simple">3°15'S, 75°50'W</named-content></named-content>, 3–20 Dec 1985, <italic>W.H. Lewis 9975</italic> (MO); Alto Amazonas, Puranchim, río Sinchiyacu, rainforest, terra firma and palm lowlands, 200 m, <named-content xmlns:xlink="http://www.w3.org/1999/xlink" content-type="dwc:verbatimCoordinates" xlink:type="simple"><named-content content-type="geo-json" specific-use="{&#34;type&#34;:&#34;Point&#34;,&#34;coordinates&#34;:[-76.916667,-2.833333]}" id="NCID0EJPBG" xlink:type="simple">2°50'S, 76°55'W</named-content></named-content>, 3–7 Dec 1988, <italic>W.H. Lewis 14389</italic> (MO); Alto Amazonas, Andoas, Capihuari, 5 km NE of Andoas on Río Capihuari, near Ecuador border along oil pipeline, lateritic uplands alternating with Mauritia swamps, 240 m, 17 Nov 1979, <italic>A.H. Gentry 28200</italic> (MO); Primary forest behind Brillo Nuevo, Pebas, Río Yaguasyacu, Brillo Nuevo, 11 Sept 1981, <italic>R. Hahn 123</italic> (MO). <bold>Maynas</bold>: Iquitos, Carretera de Peña Negra, ca. 7 km de Quisto Cocha, en terreno arenoso, monte despejado, 150 m, 12 Jul 1982, <italic>M. Rimachi Y. 6180</italic> (MO); Carretera Iquitos-Nauta, km 45, bosque primario, 120 m, <named-content xmlns:xlink="http://www.w3.org/1999/xlink" content-type="dwc:verbatimCoordinates" xlink:type="simple"><named-content content-type="geo-json" specific-use="{&#34;type&#34;:&#34;Point&#34;,&#34;coordinates&#34;:[-73.333333,-4.166667]}" id="NCID0E2PBG" xlink:type="simple">4°10'S, 73°20'W</named-content></named-content>, 12 Jun 1987, <italic>R. Vásquez 9172</italic> (MO); Iquitos, trail between extension of Yavari and Versailles, mostly highly disturbed upland scrub area, 11 Feb 1974, <italic>M. Rimachi Y. 835</italic> (MO); Puerto Almendras, Río Nanay, bosque primario en suelo con arena blanca, 122 m, <named-content xmlns:xlink="http://www.w3.org/1999/xlink" content-type="dwc:verbatimCoordinates" xlink:type="simple"><named-content content-type="geo-json" specific-use="{&#34;type&#34;:&#34;Point&#34;,&#34;coordinates&#34;:[-73.416667,-3.800000]}" id="NCID0EHQBG" xlink:type="simple">3°48'S, 73°25'W</named-content></named-content>, 18 Jul 1988, <italic>R. Vásquez 10977</italic> (MO); Río Nanay, Carretera de Picuruyacu, trocha de la granja de la marina, en terreno arenoso, 160 m, 26 Jul 1982, <italic>M. Rimachi Y. 6270</italic> (MO); Río Momon, Momoncillo (Caserio), borde de pastizal de ganado, 17 Aug 1976, <italic>J. Revilla 979</italic> (MO); Santo Tomas (Iquitos), 100 m, <named-content xmlns:xlink="http://www.w3.org/1999/xlink" content-type="dwc:verbatimCoordinates" xlink:type="simple"><named-content content-type="geo-json" specific-use="{&#34;type&#34;:&#34;Point&#34;,&#34;coordinates&#34;:[-73.216667,-3.850000]}" id="NCID0EVQBG" xlink:type="simple">3°51'S, 73°13'W</named-content></named-content>, 14 Apr 1979, <italic>F. Ayala 1793</italic> (MO); Napo, Environs of Río Santa María, collected one hour upstream of the Secoya village of “Vencedor”, 4 hours by outboard from the mouth of the Santa Maria river, 100 m, <named-content xmlns:xlink="http://www.w3.org/1999/xlink" content-type="dwc:verbatimCoordinates" xlink:type="simple"><named-content content-type="geo-json" specific-use="{&#34;type&#34;:&#34;Point&#34;,&#34;coordinates&#34;:[-74.733333,-1.166667]}" id="NCID0E6QBG" xlink:type="simple">1°10'S, 74°44'W</named-content></named-content>, 15 May 1982, <italic>S.R. King 492</italic> (MO). <bold>Suriname. Brokopondo</bold>: Brownsweg, near Brownsweg Nature Park, little disturbed high mesophytic rain forest on slope, gravelly clay soil, 240 m, <named-content xmlns:xlink="http://www.w3.org/1999/xlink" content-type="dwc:verbatimCoordinates" xlink:type="simple"><named-content content-type="geo-json" specific-use="{&#34;type&#34;:&#34;Point&#34;,&#34;coordinates&#34;:[-55.100000,4.594800]}" id="NCID0ELRBG" xlink:type="simple">4°35'41.28"N, 55°6'0"W</named-content></named-content>, 1 Oct 2005, <italic>K. Van Kerckhove MVK 114</italic> (SPF). <bold>Venezuela. Amazonas</bold>: Atures, transecto desde bosque alto denso con tatucos a orillas de río Cataniapo, hasta bosque medio ralo en parte alta de colina, a 1 km al oeste de San Pedro de Cataniapo, a unos 60 km al sur-este de Puerto Ayacucho, 100 m, <named-content xmlns:xlink="http://www.w3.org/1999/xlink" content-type="dwc:verbatimCoordinates" xlink:type="simple"><named-content content-type="geo-json" specific-use="{&#34;type&#34;:&#34;Point&#34;,&#34;coordinates&#34;:[-67.166667,5.633333]}" id="NCID0EXRBG" xlink:type="simple">5°38'N, 67°10'W</named-content></named-content>, 7 Mar 1981, <italic>F. Guanchez 923</italic> (MO); Río Negro, 0 to 2 km west of Cerro de La Neblina base camp, which is on Río Mawarinuma, 140 m, <named-content xmlns:xlink="http://www.w3.org/1999/xlink" content-type="dwc:verbatimCoordinates" xlink:type="simple"><named-content content-type="geo-json" specific-use="{&#34;type&#34;:&#34;Point&#34;,&#34;coordinates&#34;:[-66.166667,0.833333]}" id="NCID0EBSBG" xlink:type="simple">0°50'N, 66°10'W</named-content></named-content>, 7 Feb 1984, <italic>R. Liesner 15711</italic> (MO); Near Cerro de La Neblina base camp, which is on Río Mawarinuma, 140 m, <named-content xmlns:xlink="http://www.w3.org/1999/xlink" content-type="dwc:verbatimCoordinates" xlink:type="simple"><named-content content-type="geo-json" specific-use="{&#34;type&#34;:&#34;Point&#34;,&#34;coordinates&#34;:[-66.166667,0.833333]}" id="NCID0ELSBG" xlink:type="simple">0°50'N, 66°10'W</named-content></named-content>, 25 Mar 1984, <italic>R. Liesner 16956</italic> (MO); Río Negro, Neblina Massif, bongo (dugout) trip down rio Mawarinuma for c. 2 km + NW from base camp at mouth of canyon, 140 m, <named-content xmlns:xlink="http://www.w3.org/1999/xlink" content-type="dwc:verbatimCoordinates" xlink:type="simple"><named-content content-type="geo-json" specific-use="{&#34;type&#34;:&#34;Point&#34;,&#34;coordinates&#34;:[-66.166667,0.833333]}" id="NCID0EVSBG" xlink:type="simple">0°50'N, 66°10'W</named-content></named-content>, 31 Mar 1984, <italic>B.L. Stannard 423</italic> (SPF).</p></tp:treatment-sec><ref-list><ref id="B13"><mixed-citation xmlns:xlink="http://www.w3.org/1999/xlink" xlink:type="simple"><person-group><name name-style="western"><surname>Gentry</surname><given-names>AH</given-names></name></person-group> (<year>1973</year>) <article-title>[1974] <tp:taxon-name><tp:taxon-name-part taxon-name-part-type="family">Bignoniaceae</tp:taxon-name-part></tp:taxon-name>.</article-title> In: <person-group><name name-style="western"><surname>Woodson</surname><given-names>RE</given-names></name><name name-style="western"><surname>Schery</surname><given-names>RW</given-names></name></person-group> (<role>Eds</role>) <issue-title>Flora of Panama.</issue-title><source>Annals of the Missouri Botanical Garden</source><volume>60</volume>: <fpage>781</fpage>–<lpage>997</lpage>. <ext-link xlink:type="simple" ext-link-type="doi" xlink:href="10.2307/2395026">https://doi.org/10.2307/2395026</ext-link></mixed-citation></ref><ref id="B15"><mixed-citation xmlns:xlink="http://www.w3.org/1999/xlink" xlink:type="simple"><person-group><name name-style="western"><surname>Gentry</surname><given-names>AH</given-names></name></person-group> (<year>1977</year>) <source><tp:taxon-name><tp:taxon-name-part taxon-name-part-type="family">Bignoniaceae</tp:taxon-name-part></tp:taxon-name>. Flora of Ecuador (7).</source><publisher-name>University of Gothenburg</publisher-name>, <publisher-loc>Stockholm</publisher-loc>, <size units="page">173 pp</size>.</mixed-citation></ref><ref id="B18"><mixed-citation xmlns:xlink="http://www.w3.org/1999/xlink" xlink:type="simple"><person-group><name name-style="western"><surname>Gentry</surname><given-names>AH</given-names></name></person-group> (<year>1982</year>) <tp:taxon-name><tp:taxon-name-part taxon-name-part-type="family">Bignoniaceae</tp:taxon-name-part></tp:taxon-name>. Flora de Venezuela (8). Instituto Botánico de Venezuela, Caracas, 7–433.</mixed-citation></ref><ref id="B47"><mixed-citation xmlns:xlink="http://www.w3.org/1999/xlink" xlink:type="simple"><person-group><name name-style="western"><surname>Zuntini</surname><given-names>AR</given-names></name><name name-style="western"><surname>Lohmann</surname><given-names>LG</given-names></name></person-group> (<year>2014</year>) <article-title>Synopsis of <tp:taxon-name><tp:taxon-name-part taxon-name-part-type="genus">Martinella</tp:taxon-name-part></tp:taxon-name> Baill. (<tp:taxon-name><tp:taxon-name-part taxon-name-part-type="tribe">Bignonieae</tp:taxon-name-part></tp:taxon-name>, <tp:taxon-name><tp:taxon-name-part taxon-name-part-type="family">Bignoniaceae</tp:taxon-name-part></tp:taxon-name>) with the description of a new species from the Atlantic Forest of Brazil.</article-title><source>PhytoKeys</source><volume>37</volume>: <fpage>15</fpage>–<lpage>24</lpage>. <ext-link xlink:type="simple" ext-link-type="doi" xlink:href="10.3897/phytokeys.37.6940">https://doi.org/10.3897/phytokeys.37.6940</ext-link></mixed-citation></ref></ref-list></tp:taxon-treatment>
