# Supplementary material for: Taxonomic revision of Martinella Baill. (Bignonieae, Bignoniaceae)
Source: PhytoKeys. 2021 May 13;177:77–116. doi: 10.3897/phytokeys.177.64465 (PMC8137638; doi:10.3897/phytokeys.177.64465)
Supplement: XML Treatment for Martinella insignis [file phytokeys.177.64465-treatment3.xml]

<!DOCTYPE tp:taxon-treatment
  PUBLIC "-//TaxonX//DTD Taxonomic Treatment Publishing DTD v0 20100105//EN" "tax-treatment-NSO.dtd">
<tp:taxon-treatment xmlns:tp="http://www.plazi.org/taxpub"><tp:treatment-meta><kwd-group><label>Taxon classification</label><kwd><named-content xmlns:xlink="http://www.w3.org/1999/xlink" content-type="kingdom">Plantae</named-content></kwd><kwd><named-content xmlns:xlink="http://www.w3.org/1999/xlink" content-type="order">Lamiales</named-content></kwd><kwd><named-content xmlns:xlink="http://www.w3.org/1999/xlink" content-type="family">Bignoniaceae</named-content></kwd></kwd-group><mixed-citation publication-type="journal"><person-group><name><surname>Kataoka</surname><given-names>Eric Y.</given-names></name><name><surname>Lohmann</surname><given-names>Lúcia G.</given-names></name></person-group><article-title>Taxonomic revision of <italic><tp:taxon-name><tp:taxon-name-part taxon-name-part-type="genus" reg="Martinella">Martinella</tp:taxon-name-part></tp:taxon-name></italic> Baill. (<tp:taxon-name><tp:taxon-name-part taxon-name-part-type="tribe">Bignonieae</tp:taxon-name-part></tp:taxon-name>, <tp:taxon-name><tp:taxon-name-part taxon-name-part-type="family">Bignoniaceae</tp:taxon-name-part></tp:taxon-name>)</article-title><source>PhytoKeys</source><day>13</day><month>5</month><year>2021</year><volume>177</volume><fpage>77</fpage><lpage>116</lpage><pub-id pub-id-type="doi">10.3897/phytokeys.177.64465</pub-id></mixed-citation></tp:treatment-meta><tp:nomenclature><label>2.</label><tp:taxon-name><object-id xmlns:xlink="http://www.w3.org/1999/xlink" content-type="arpha" xlink:type="simple">A6961E9D-B007-5302-A824-79D5742C3EB6</object-id>
            <tp:taxon-name-part taxon-name-part-type="genus" reg="Martinella">Martinella</tp:taxon-name-part>
            <tp:taxon-name-part taxon-name-part-type="species" reg="insignis">insignis</tp:taxon-name-part>
          </tp:taxon-name><tp:taxon-authority>A.H.Gentry ex Zuntini &amp; L.G.Lohmann, Phytokeys 37: 17–21. 2014</tp:taxon-authority><xref ref-type="fig" rid="F5">Fig. 5</xref></tp:nomenclature><tp:treatment-sec sec-type="material" id="SECID0EFUBG"><title>Type.</title><p>Brazil. Bahia: Itamaraju, Rodovia Itamarajú-Teixeira de Freitas, 3 km de Itamarajú (BR-101). Fazenda Chapadão, 3 Nov 1983, <italic>R. Callejas</italic>, <italic>A.M. de Carvalho &amp; L.M. Silva 1629</italic> (holotype: MBM-94960 image!; isotypes: K-000977667 image!, MO-074484 image!, NY-00483568 image!, RB-00058792!, CEPEC-00034725 not seen).</p><fig id="F5" position="float" orientation="portrait"><object-id xmlns:xlink="http://www.w3.org/1999/xlink" content-type="doi" xlink:type="simple">10.3897/phytokeys.177.64465.figure5</object-id><object-id xmlns:xlink="http://www.w3.org/1999/xlink" content-type="arpha" xlink:type="simple">C4352BB8-DA81-5AFB-B25B-866214F8A978</object-id><label>Figure 5.</label><caption><p><italic><tp:taxon-name><tp:taxon-name-part taxon-name-part-type="genus" reg="Martinella">Martinella</tp:taxon-name-part> <tp:taxon-name-part taxon-name-part-type="species" reg="insignis">insignis</tp:taxon-name-part></tp:taxon-name></italic> A.H. Gentry ex Zuntini &amp; L.G. Lohmann <bold>A</bold> flowering branch <bold>B</bold> interpetiolar region <bold>C</bold> stipitate glandular trichomes <bold>D</bold> flower in lateral view <bold>E</bold> calyx (opened) and gynoecium <bold>F</bold> fruit <bold>G</bold> roots with swollen portions. Illustration reproduced from <xref ref-type="bibr" rid="B47">Zuntini and Lohmann (2014)</xref>; illustrated by Klei Sousa, based on <italic>A.R. Zuntini 151</italic> (<bold>A–E</bold>) and <italic>321</italic> (<bold>G</bold>), SPF; <italic>D. Sucre 5519</italic> (<bold>F</bold>), RB.</p></caption><graphic xmlns:xlink="http://www.w3.org/1999/xlink" xlink:href="phytokeys-177-077-g005.jpg" position="float" orientation="portrait" xlink:type="simple" id="oo_542001.jpg"><uri content-type="original_file" xlink:type="simple">https://binary.pensoft.net/fig/542001</uri></graphic></fig></tp:treatment-sec><tp:treatment-sec sec-type="description" id="SECID0EFWBG"><title>Description.</title><p><bold>Lianas</bold>; <bold><italic>branches</italic></bold> with solid pith, cylindrical, green, drying brown, striated, pubescent, densely covered with stipitate glandular trichomes; prophylls of the axillary buds densely covered with stipitate glandular trichomes. <bold><italic>Leaves</italic></bold> 2-foliolate, with the terminal leaﬂet generally modified into a trifid tendril; petioles terete, not pulvinated, 34.6–48.4 mm long, covered with stipitate glandular trichomes; petiolules terete, not pulvinated, 13.9–26.4 mm long, covered with stipitate glandular trichomes; leaﬂets discolor, with abaxial surface lighter than the adaxial surface, membranous, ovate, apex acuminate to caudate, base cordate, margins entire and slightly revolute, 6.4–8.8 × 3.6–5.2 cm, adaxial surface glabrous, with stipitate glandular trichomes on the margins and at the canaliculi of main veins, abaxial surface pubescent, densely covered with stipitate glandular trichomes at main veins, pocket domatia on the axils of primary and secondary veins, few patelliform glandular trichomes concentrated near base and scattered along the midvein. <bold><italic>Inﬂorescences</italic></bold> in compound thyrses, 7.5–11.5 cm long, sparsely to densely covered with stipitate glandular trichomes; bracts linear to narrowly elliptic, 5.2–20.2 × 0.6–2.5 mm, pubescent, densely covered with stipitate glandular trichomes; pedicels terete, 6.3–11.2 mm, sparsely to densely covered with stipitate glandular trichomes. <bold><italic>Flowers</italic></bold> with calyx pale green, chartaceous, campanulate, 13.1–17.2 × 6.1–11.9 mm, densely covered with stipitate glandular trichomes, lobes 5, apex aristate, aristae 1.8–4.3 mm long, pubescent, densely covered with stipitate glandular trichomes; corolla yellow, membranous, 41.5–47.3 mm long, narrowly tubular basal portion 15.8–18.5 mm long × 2.5–4.9 mm wide, upper campanulate portion 23.1–32 mm long × 12.5–15.2 mm wide, slightly curved, lobes subcircular, 7.5–9.1 × 8.6–9.5 mm; stamens in two lengths, longer ones 12.4–13.3 mm, shorter ones 12.0–12.5 mm, thecae 2.5–2.7 mm, glabrous; staminode 1.3–3.4 mm, glabrous; gynoecium 30.9–35 mm long; ovary glabrous; style glabrous; stigma lanceolate, glabrous; nectariferous disk 2.3–3.1 × 1.0–1.2 mm. <bold><italic>Capsules</italic></bold> linear, 40.2–90 × 1.1–1.5 cm, pubescent when immature, glabrous when developed. <bold><italic>Seeds</italic></bold> ca. 4.5 × 1.2 cm.</p></tp:treatment-sec><tp:treatment-sec sec-type="distribution" id="SECID0E6WBG"><title>Distribution and habitat.</title><p><italic><tp:taxon-name><tp:taxon-name-part taxon-name-part-type="genus" reg="Martinella">Martinella</tp:taxon-name-part> <tp:taxon-name-part taxon-name-part-type="species" reg="insignis">insignis</tp:taxon-name-part></tp:taxon-name></italic> is endemic to the Atlantic Forest of Eastern Brazil (see Fig. <xref ref-type="fig" rid="F6">6</xref>), where it grows in sandy soils, in areas between 62–590 m a.s.l.</p><fig id="F6" position="float" orientation="portrait"><object-id xmlns:xlink="http://www.w3.org/1999/xlink" content-type="doi" xlink:type="simple">10.3897/phytokeys.177.64465.figure6</object-id><object-id xmlns:xlink="http://www.w3.org/1999/xlink" content-type="arpha" xlink:type="simple">8F10A232-932F-5ACF-A5E4-459B76404C0C</object-id><label>Figure 6.</label><caption><p>Distribution map of <italic><tp:taxon-name><tp:taxon-name-part taxon-name-part-type="genus" reg="Martinella">Martinella</tp:taxon-name-part> <tp:taxon-name-part taxon-name-part-type="species" reg="insignis">insignis</tp:taxon-name-part></tp:taxon-name></italic>.</p></caption><graphic xmlns:xlink="http://www.w3.org/1999/xlink" xlink:href="phytokeys-177-077-g006.jpg" position="float" orientation="portrait" xlink:type="simple" id="oo_542002.jpg"><uri content-type="original_file" xlink:type="simple">https://binary.pensoft.net/fig/542002</uri></graphic></fig></tp:treatment-sec><tp:treatment-sec sec-type="etymology" id="SECID0EMYBG"><title>Etymology.</title><p>The specific epithet means conspicuous, readily distinguishable, referring to the contrasting corolla color when compared to other species.</p></tp:treatment-sec><tp:treatment-sec sec-type="phenology" id="SECID0ERYBG"><title>Phenology.</title><p>Flowering specimens were collected between October and February, while fruiting specimens were collected in January and November.</p></tp:treatment-sec><tp:treatment-sec sec-type="conservation status" id="SECID0EWYBG"><title>Conservation status.</title><p>Vulnerable (VU) based on the <abbrev xmlns:xlink="http://www.w3.org/1999/xlink" xlink:title="Extent of Occurrence" id="ABBRID0E3YBG" xlink:type="simple">EOO</abbrev> of 12,721 km<sup>2</sup>.</p></tp:treatment-sec><tp:treatment-sec sec-type="discussion" id="SECID0ECZBG"><title>Discussion.</title><p><italic><tp:taxon-name><tp:taxon-name-part taxon-name-part-type="genus" reg="Martinella">Martinella</tp:taxon-name-part> <tp:taxon-name-part taxon-name-part-type="species" reg="insignis">insignis</tp:taxon-name-part></tp:taxon-name></italic> is the only representative of the genus that occurs in the Atlantic Forest, where it is rare, with only a few herbarium collections available to date. In addition, <italic><tp:taxon-name><tp:taxon-name-part taxon-name-part-type="genus" reg="Martinella">M.</tp:taxon-name-part> <tp:taxon-name-part taxon-name-part-type="species" reg="insignis">insignis</tp:taxon-name-part></tp:taxon-name></italic> is remarkably distinctive from its congeneric species due to the membranous leaflets with pocket-shaped domatia on the abaxial surface, 5-lobed and aristate calyces, and yellow corollas.</p></tp:treatment-sec><tp:treatment-sec sec-type="material" id="SECID0E5ZBG"><title>Specimens examined.</title><p><bold>Brazil. Bahia</bold>: RPPN Fazenda Riacho das Pedras, prop. Gersino Antônio Bronzon, Mata de Tabuleiro com pequenos distúrbios (extração seletiva), 78 m, <named-content xmlns:xlink="http://www.w3.org/1999/xlink" content-type="dwc:verbatimCoordinates" xlink:type="simple"><named-content content-type="geo-json" specific-use="{&#34;type&#34;:&#34;Point&#34;,&#34;coordinates&#34;:[-39.364722,-17.146667]}" id="NCID0EJ1BG" xlink:type="simple">17°8'48"S, 39°21'53"W</named-content></named-content>, 12 Feb 2007, <italic>R.A.X. Borges 825</italic> (RB, SPF). <bold>Espírito Santo</bold>: Governador Lindemberg, Pedra de Santa Luzia, prop. Firmino Sottele, 420–590 m, <named-content xmlns:xlink="http://www.w3.org/1999/xlink" content-type="dwc:verbatimCoordinates" xlink:type="simple"><named-content content-type="geo-json" specific-use="{&#34;type&#34;:&#34;Point&#34;,&#34;coordinates&#34;:[-40.465556,-19.288056]}" id="NCID0EV1BG" xlink:type="simple">19°17'17"S, 40°27'56"W</named-content></named-content>, 7 Nov 2007, <italic>V. Demuner 4481</italic> (SPF); Linhares, Reserva Natural Vale. MME, 5 Oct 2011, <italic>A.R. Zuntini 321</italic> (SPF); Sooretama, Reserva Natural da Companhia Vale do Rio Doce (“Reserva de Linhares”), 62 m, <named-content xmlns:xlink="http://www.w3.org/1999/xlink" content-type="dwc:verbatimCoordinates" xlink:type="simple"><named-content content-type="geo-json" specific-use="{&#34;type&#34;:&#34;Point&#34;,&#34;coordinates&#34;:[-40.072694,-19.116583]}" id="NCID0EB2BG" xlink:type="simple">19°6'59.7"S, 40°4'21.7"W</named-content></named-content>, 14 Dec 2007, <italic>A.R. Zuntini 151</italic> (SPF).</p></tp:treatment-sec><ref-list><ref id="B47"><mixed-citation xmlns:xlink="http://www.w3.org/1999/xlink" xlink:type="simple"><person-group><name name-style="western"><surname>Zuntini</surname><given-names>AR</given-names></name><name name-style="western"><surname>Lohmann</surname><given-names>LG</given-names></name></person-group> (<year>2014</year>) <article-title>Synopsis of <tp:taxon-name><tp:taxon-name-part taxon-name-part-type="genus">Martinella</tp:taxon-name-part></tp:taxon-name> Baill. (<tp:taxon-name><tp:taxon-name-part taxon-name-part-type="tribe">Bignonieae</tp:taxon-name-part></tp:taxon-name>, <tp:taxon-name><tp:taxon-name-part taxon-name-part-type="family">Bignoniaceae</tp:taxon-name-part></tp:taxon-name>) with the description of a new species from the Atlantic Forest of Brazil.</article-title><source>PhytoKeys</source><volume>37</volume>: <fpage>15</fpage>–<lpage>24</lpage>. <ext-link xlink:type="simple" ext-link-type="doi" xlink:href="10.3897/phytokeys.37.6940">https://doi.org/10.3897/phytokeys.37.6940</ext-link></mixed-citation></ref></ref-list></tp:taxon-treatment>
