# Supplementary material for: Taxonomic revision of Martinella Baill. (Bignonieae, Bignoniaceae)
Source: PhytoKeys. 2021 May 13;177:77–116. doi: 10.3897/phytokeys.177.64465 (PMC8137638; doi:10.3897/phytokeys.177.64465)
Supplement: XML Treatment for Martinella lanuginosa [file phytokeys.177.64465-treatment4.xml]

<!DOCTYPE tp:taxon-treatment
  PUBLIC "-//TaxonX//DTD Taxonomic Treatment Publishing DTD v0 20100105//EN" "tax-treatment-NSO.dtd">
<tp:taxon-treatment xmlns:tp="http://www.plazi.org/taxpub"><tp:treatment-meta><kwd-group><label>Taxon classification</label><kwd><named-content xmlns:xlink="http://www.w3.org/1999/xlink" content-type="kingdom">Plantae</named-content></kwd><kwd><named-content xmlns:xlink="http://www.w3.org/1999/xlink" content-type="order">Lamiales</named-content></kwd><kwd><named-content xmlns:xlink="http://www.w3.org/1999/xlink" content-type="family">Bignoniaceae</named-content></kwd></kwd-group><mixed-citation publication-type="journal"><person-group><name><surname>Kataoka</surname><given-names>Eric Y.</given-names></name><name><surname>Lohmann</surname><given-names>Lúcia G.</given-names></name></person-group><article-title>Taxonomic revision of <italic><tp:taxon-name><tp:taxon-name-part taxon-name-part-type="genus" reg="Martinella">Martinella</tp:taxon-name-part></tp:taxon-name></italic> Baill. (<tp:taxon-name><tp:taxon-name-part taxon-name-part-type="tribe">Bignonieae</tp:taxon-name-part></tp:taxon-name>, <tp:taxon-name><tp:taxon-name-part taxon-name-part-type="family">Bignoniaceae</tp:taxon-name-part></tp:taxon-name>)</article-title><source>PhytoKeys</source><day>13</day><month>5</month><year>2021</year><volume>177</volume><fpage>77</fpage><lpage>116</lpage><pub-id pub-id-type="doi">10.3897/phytokeys.177.64465</pub-id></mixed-citation></tp:treatment-meta><tp:nomenclature><label>3.</label><tp:taxon-name><object-id xmlns:xlink="http://www.w3.org/1999/xlink" content-type="arpha" xlink:type="simple">45968FDF-FB89-5ADC-ADE5-3928CD8BC12F</object-id>
            <tp:taxon-name-part taxon-name-part-type="genus" reg="Martinella">Martinella</tp:taxon-name-part>
            <tp:taxon-name-part taxon-name-part-type="species" reg="lanuginosa">lanuginosa</tp:taxon-name-part>
            <object-id xmlns:xlink="http://www.w3.org/1999/xlink" content-type="ipni" xlink:type="simple">urn:lsid:ipni.org:names:77217116-1</object-id>
          </tp:taxon-name><tp:taxon-authority>Kataoka &amp; L.G.Lohmann</tp:taxon-authority><tp:taxon-status xmlns:xlink="http://www.w3.org/1999/xlink" xlink:type="simple">sp. nov.</tp:taxon-status><xref ref-type="fig" rid="F7">Fig. 7</xref></tp:nomenclature><tp:treatment-sec sec-type="material" id="SECID0EW3BG"><title>Type.</title><p>Peru. Madre de Dios: Tambopata, Dist. Puerto Maldonado, Fundo Concepción, bosque ribereño, 200 m, <named-content xmlns:xlink="http://www.w3.org/1999/xlink" content-type="dwc:verbatimCoordinates" xlink:type="simple"><named-content content-type="geo-json" specific-use="{&#34;type&#34;:&#34;Point&#34;,&#34;coordinates&#34;:[-69.050000,-12.533333]}" id="NCID0E63BG" xlink:type="simple">12°32'S, 69°03'W</named-content></named-content>, 22 Aug 2003, <italic>I. Huamantupa</italic>, <italic>J. Vargas &amp; J. Quispe</italic>, <italic>3698</italic> (holotype: SPF-240817!; isotypes: MO-2981780 not seen, AMAZ not seen, CUZ not seen, HUT not seen, USM not seen).</p></tp:treatment-sec><tp:treatment-sec sec-type="diagnosis" id="SECID0EK4BG"><title>Diagnosis.</title><p><italic><tp:taxon-name><tp:taxon-name-part taxon-name-part-type="genus" reg="Martinella">Martinella</tp:taxon-name-part> <tp:taxon-name-part taxon-name-part-type="species" reg="lanuginosa">lanuginosa</tp:taxon-name-part></tp:taxon-name></italic> differs from other Amazonian species of <italic><tp:taxon-name><tp:taxon-name-part taxon-name-part-type="genus" reg="Martinella">Martinella</tp:taxon-name-part></tp:taxon-name></italic> by the lanuginose leaflets on the abaxial surface and inflorescences arranged in lax thyrses, contrasting with the glabrous or tomentose leaflets on the abaxial surface and inflorescences botryoid or racemose found in all other Amazonian species.</p><fig id="F7" position="float" orientation="portrait"><object-id xmlns:xlink="http://www.w3.org/1999/xlink" content-type="doi" xlink:type="simple">10.3897/phytokeys.177.64465.figure7</object-id><object-id xmlns:xlink="http://www.w3.org/1999/xlink" content-type="arpha" xlink:type="simple">C5ACF0B6-893F-55F1-AD90-42CE9CB4E5F1</object-id><label>Figure 7.</label><caption><p><italic><tp:taxon-name><tp:taxon-name-part taxon-name-part-type="genus" reg="Martinella">Martinella</tp:taxon-name-part> <tp:taxon-name-part taxon-name-part-type="species" reg="lanuginosa">lanuginosa</tp:taxon-name-part></tp:taxon-name></italic> Kataoka &amp; L.G. Lohmann <bold>A</bold> flowering branch <bold>B</bold> interpetiolar region with patelliform glandular trichomes <bold>C</bold> abaxial side of leaflet with lanuginose indumentum and patelliform glandular trichomes <bold>D</bold> trifid tendril <bold>E</bold> calyx external view <bold>F</bold> detail of calyx indumentum <bold>G</bold> open flower showing anthers, trichome distribution, and reduced (ca. 1.5 mm) staminode <bold>H</bold> gynoecium. Illustrated by Klei Sousa, based on <italic>A.H. Gentry 27233</italic> (<bold>B, D</bold>), MO; <italic>I. Huamantupa 3698</italic> (<bold>A, E, F–H</bold>), <italic>R. Rueda 414</italic> (<bold>C</bold>), SPF.</p></caption><graphic xmlns:xlink="http://www.w3.org/1999/xlink" xlink:href="phytokeys-177-077-g007.jpg" position="float" orientation="portrait" xlink:type="simple" id="oo_542003.jpg"><uri content-type="original_file" xlink:type="simple">https://binary.pensoft.net/fig/542003</uri></graphic></fig><fig id="F8" position="float" orientation="portrait"><object-id xmlns:xlink="http://www.w3.org/1999/xlink" content-type="doi" xlink:type="simple">10.3897/phytokeys.177.64465.figure8</object-id><object-id xmlns:xlink="http://www.w3.org/1999/xlink" content-type="arpha" xlink:type="simple">E887F696-43CD-5F48-87C2-32417AA4D2C2</object-id><label>Figure 8.</label><caption><p>Distribution map of <italic><tp:taxon-name><tp:taxon-name-part taxon-name-part-type="genus" reg="Martinella">Martinella</tp:taxon-name-part> <tp:taxon-name-part taxon-name-part-type="species" reg="lanuginosa">lanuginosa</tp:taxon-name-part></tp:taxon-name></italic>.</p></caption><graphic xmlns:xlink="http://www.w3.org/1999/xlink" xlink:href="phytokeys-177-077-g008.jpg" position="float" orientation="portrait" xlink:type="simple" id="oo_542004.jpg"><uri content-type="original_file" xlink:type="simple">https://binary.pensoft.net/fig/542004</uri></graphic></fig></tp:treatment-sec><tp:treatment-sec sec-type="description" id="SECID0EPAAI"><title>Description.</title><p><bold>Lianas</bold>; <bold><italic>branches</italic></bold> with solid pith, cylindrical, green, drying light brown, smooth, pubescent, densely covered with stipitate glandular trichomes, with scattered patelliform glandular trichomes more frequently at interpetiolar region; prophylls of the axillary buds densely covered with stipitate glandular trichomes. <bold><italic>Leaves</italic></bold> 2-foliolate with the terminal leaﬂet generally modified into a trifid tendril; petioles terete, not pulvinated, 40–83.7 mm long, densely covered with stipitate glandular trichomes with few scattered patelliform glandular trichomes; petiolules terete, not pulvinated, 19.4–70.1 mm long, densely covered with stipitate glandular trichomes and occasional patelliform glandular trichomes; leaﬂets discolor, with abaxial surface lighter than the adaxial surface, chartaceous, ovate, apex acuminate, base cordate, margins entire and slightly revolute, 6.5–14.4 × 5.2–11.2 cm, adaxial surface glabrous, with simple eglandular trichomes and stipitate glandular trichomes at canaliculi of veins, abaxial surface lanuginose, densely covered with simple eglandular trichomes with few patelliform glandular trichomes distributed along the midvein. <bold><italic>Inﬂorescences</italic></bold> in thyrses, 6.5–11 cm long, densely covered with simple eglandular trichomes and stipitate glandular trichomes, with few patelliform glandular trichomes; bracts linear, 1.5–3 mm long, puberulent, densely covered with stipitate glandular trichomes; pedicels terete, 6.5–15.5 mm, densely covered with stipitate glandular trichomes. <bold><italic>Flowers</italic></bold> with calyx chartaceous, campanulate, 18–21.6 × 8.9–12.3 mm, puberulent, covered with simple eglandular trichomes and stipitate glandular trichomes, lobes 2–4, apex mucronate, puberulent; corolla lilac, membranous, 62.6–69.6 mm long, narrowly tubular basal portion 20.6–21.9 mm long × 5.3–6.2 mm wide, upper campanulate portion 42–47.7 mm long × 16.9–20.7 mm wide, lobes subcircular, 7.3–8.3 × 12.4–13 mm; stamens in two lengths, longer ones 17.9–18.6 mm, shorter ones 12.3–13.3 mm, thecae 3–3.2 mm, glabrous; staminode ca. 1.2 mm, glabrous; gynoecium ca. 42 mm long; ovary glabrous; style glabrous; stigma lanceolate, glabrous; nectariferous disk 3.3–3.4 × 1.1–1.15 mm. <bold><italic>Fruits and seeds</italic></bold> not seen.</p></tp:treatment-sec><tp:treatment-sec sec-type="distribution" id="SECID0EGBAI"><title>Distribution and habitat.</title><p><italic><tp:taxon-name><tp:taxon-name-part taxon-name-part-type="genus" reg="Martinella">Martinella</tp:taxon-name-part> <tp:taxon-name-part taxon-name-part-type="species" reg="lanuginosa">lanuginosa</tp:taxon-name-part></tp:taxon-name></italic> is restricted to <italic>terra firme</italic> (non-flooded) forests of western Amazon (see Fig. <xref ref-type="fig" rid="F8">8</xref>), with known occurrences in Brazil (Acre state) and eastern Peru.</p></tp:treatment-sec><tp:treatment-sec sec-type="etymology" id="SECID0E4BAI"><title>Etymology.</title><p>The specific epithet relates to the lanuginose indumentum on the abaxial surface of leaflets that confers a wool-like feel when touched.</p></tp:treatment-sec><tp:treatment-sec sec-type="phenology" id="SECID0ECCAI"><title>Phenology.</title><p>Flowering specimens were collected in late October.</p></tp:treatment-sec><tp:treatment-sec sec-type="conservation status" id="SECID0EHCAI"><title>Conservation status.</title><p>Near Threatened (<abbrev xmlns:xlink="http://www.w3.org/1999/xlink" xlink:title="Near Threatened" id="ABBRID0ENCAI" xlink:type="simple">NT</abbrev>) based on the <abbrev xmlns:xlink="http://www.w3.org/1999/xlink" xlink:title="Extent of Occurrence" id="ABBRID0ERCAI" xlink:type="simple">EOO</abbrev> of 24,543 km<sup>2</sup>.</p></tp:treatment-sec><tp:treatment-sec sec-type="discussion" id="SECID0EXCAI"><title>Discussion.</title><p><italic><tp:taxon-name><tp:taxon-name-part taxon-name-part-type="genus" reg="Martinella">Martinella</tp:taxon-name-part> <tp:taxon-name-part taxon-name-part-type="species" reg="lanuginosa">lanuginosa</tp:taxon-name-part></tp:taxon-name></italic> is a new taxon discovered based on morphology and confirmed to represent an independent lineage based on molecular phylogenetic data (Kataoka and Lohmann in prep.). This new taxon is sister to <italic><tp:taxon-name><tp:taxon-name-part taxon-name-part-type="genus" reg="Martinella">M.</tp:taxon-name-part> <tp:taxon-name-part taxon-name-part-type="species" reg="insculpta">insculpta</tp:taxon-name-part></tp:taxon-name></italic> and <italic><tp:taxon-name><tp:taxon-name-part taxon-name-part-type="genus" reg="Martinella">M.</tp:taxon-name-part> <tp:taxon-name-part taxon-name-part-type="species" reg="obovata">obovata</tp:taxon-name-part></tp:taxon-name></italic>. <italic><tp:taxon-name><tp:taxon-name-part taxon-name-part-type="genus" reg="Martinella">Martinella</tp:taxon-name-part> <tp:taxon-name-part taxon-name-part-type="species" reg="lanuginosa">lanuginosa</tp:taxon-name-part></tp:taxon-name></italic> is readily distinguished from its Amazonian sister-taxa by the leaflets lanuginose on the abaxial side (versus glabrescent in <italic><tp:taxon-name><tp:taxon-name-part taxon-name-part-type="genus" reg="Martinella">M.</tp:taxon-name-part> <tp:taxon-name-part taxon-name-part-type="species" reg="insculpta">insculpta</tp:taxon-name-part></tp:taxon-name></italic>), and glabrous in <italic><tp:taxon-name><tp:taxon-name-part taxon-name-part-type="genus" reg="Martinella">M.</tp:taxon-name-part> <tp:taxon-name-part taxon-name-part-type="species" reg="obovata">obovata</tp:taxon-name-part></tp:taxon-name></italic> (versus tomentose in <italic><tp:taxon-name><tp:taxon-name-part taxon-name-part-type="genus" reg="Martinella">M.</tp:taxon-name-part> <tp:taxon-name-part taxon-name-part-type="species" reg="tomentosa">tomentosa</tp:taxon-name-part></tp:taxon-name></italic>). The inflorescence is a lax thyrse that is easily distinguished from the densely arranged thyrse of <italic><tp:taxon-name><tp:taxon-name-part taxon-name-part-type="genus" reg="Martinella">Martinella</tp:taxon-name-part> <tp:taxon-name-part taxon-name-part-type="species" reg="tomentosa">tomentosa</tp:taxon-name-part></tp:taxon-name></italic>. Very few specimens of <italic><tp:taxon-name><tp:taxon-name-part taxon-name-part-type="genus" reg="Martinella">M.</tp:taxon-name-part> <tp:taxon-name-part taxon-name-part-type="species" reg="lanuginosa">lanuginosa</tp:taxon-name-part></tp:taxon-name></italic> have been collected, none of which bear fruits and/or seeds.</p></tp:treatment-sec><tp:treatment-sec sec-type="material" id="SECID0EAGAI"><title>Specimens examined.</title><p><bold>Brazil. Acre</bold>: Brasileia, Reserva Extrativista Chico Mendes, seringal Porongaba, colocação Dois Irmãos, terra firme, <named-content xmlns:xlink="http://www.w3.org/1999/xlink" content-type="dwc:verbatimCoordinates" xlink:type="simple"><named-content content-type="geo-json" specific-use="{&#34;type&#34;:&#34;Point&#34;,&#34;coordinates&#34;:[-68.800000,10.850000]}" id="NCID0ELGAI" xlink:type="simple">10°51'N, 68°48'W</named-content></named-content>, 28 Oct 1991, <italic>L. Ferreira 109</italic> (NY). <bold>Colombia</bold>. <bold>Bolívar</bold>: Turbaco, Fundación Jardín Botánico “Guillermo Piñeres” y alrededore, 130 m, 23 May 1992, <italic>R. Rueda 414</italic> (MO). <bold>Peru</bold>. <bold>Loreto</bold>: Alto Amazonas, Yurimaguas Estación Experimental de North Carolina State, 10 years old second growth dominated by <italic><tp:taxon-name><tp:taxon-name-part taxon-name-part-type="genus" reg="Cecropia">Cecropia</tp:taxon-name-part></tp:taxon-name></italic>, on sandy and yellow lateritic soil, 180 m, 9 Oct 1985, <italic>A.H. Gentry 52144</italic> (MO). <bold>Madre de Dios</bold>: Cocha Cashu camp, Manú National Park, Río Manú, mature forest on alluvial soil, 380 m, 24 Oct 1979, <italic>A.H. Gentry 27233</italic> (MO); Manú, Parque Nacional Manú, Estación Biologica de Cocha Cashu. Mature floodplain, 150 m, <named-content xmlns:xlink="http://www.w3.org/1999/xlink" content-type="dwc:verbatimCoordinates" xlink:type="simple"><named-content content-type="geo-json" specific-use="{&#34;type&#34;:&#34;Point&#34;,&#34;coordinates&#34;:[-71.366667,-11.900000]}" id="NCID0EMHAI" xlink:type="simple">11°54'S, 71°22'W</named-content></named-content>, 6 Jun 2001, <italic>L.G.Lohmann 616</italic> (MO).</p></tp:treatment-sec></tp:taxon-treatment>
