# Supplementary material for: Taxonomic revision of Martinella Baill. (Bignonieae, Bignoniaceae)
Source: PhytoKeys. 2021 May 13;177:77–116. doi: 10.3897/phytokeys.177.64465 (PMC8137638; doi:10.3897/phytokeys.177.64465)
Supplement: XML Treatment for Martinella tomentosa [file phytokeys.177.64465-treatment6.xml]

<!DOCTYPE tp:taxon-treatment
  PUBLIC "-//TaxonX//DTD Taxonomic Treatment Publishing DTD v0 20100105//EN" "tax-treatment-NSO.dtd">
<tp:taxon-treatment xmlns:tp="http://www.plazi.org/taxpub"><tp:treatment-meta><kwd-group><label>Taxon classification</label><kwd><named-content xmlns:xlink="http://www.w3.org/1999/xlink" content-type="kingdom">Plantae</named-content></kwd><kwd><named-content xmlns:xlink="http://www.w3.org/1999/xlink" content-type="order">Lamiales</named-content></kwd><kwd><named-content xmlns:xlink="http://www.w3.org/1999/xlink" content-type="family">Bignoniaceae</named-content></kwd></kwd-group><mixed-citation publication-type="journal"><person-group><name><surname>Kataoka</surname><given-names>Eric Y.</given-names></name><name><surname>Lohmann</surname><given-names>Lúcia G.</given-names></name></person-group><article-title>Taxonomic revision of <italic><tp:taxon-name><tp:taxon-name-part taxon-name-part-type="genus" reg="Martinella">Martinella</tp:taxon-name-part></tp:taxon-name></italic> Baill. (<tp:taxon-name><tp:taxon-name-part taxon-name-part-type="tribe">Bignonieae</tp:taxon-name-part></tp:taxon-name>, <tp:taxon-name><tp:taxon-name-part taxon-name-part-type="family">Bignoniaceae</tp:taxon-name-part></tp:taxon-name>)</article-title><source>PhytoKeys</source><day>13</day><month>5</month><year>2021</year><volume>177</volume><fpage>77</fpage><lpage>116</lpage><pub-id pub-id-type="doi">10.3897/phytokeys.177.64465</pub-id></mixed-citation></tp:treatment-meta><tp:nomenclature><label>5.</label><tp:taxon-name><object-id xmlns:xlink="http://www.w3.org/1999/xlink" content-type="arpha" xlink:type="simple">5E486283-1E67-5403-AD05-AECDCC681B4F</object-id>
            <tp:taxon-name-part taxon-name-part-type="genus" reg="Martinella">Martinella</tp:taxon-name-part>
            <tp:taxon-name-part taxon-name-part-type="species" reg="tomentosa">tomentosa</tp:taxon-name-part>
            <object-id xmlns:xlink="http://www.w3.org/1999/xlink" content-type="ipni" xlink:type="simple">urn:lsid:ipni.org:names:77217117-1</object-id>
          </tp:taxon-name><tp:taxon-authority>Kataoka &amp; L.G.Lohmann</tp:taxon-authority><tp:taxon-status xmlns:xlink="http://www.w3.org/1999/xlink" xlink:type="simple">sp. nov.</tp:taxon-status><xref ref-type="fig" rid="F11">Fig. 11</xref></tp:nomenclature><tp:treatment-sec sec-type="material" id="SECID0EPFCI"><title>Type.</title><p>Brazil. Amazonas: Manaus, Reserva Florestal Adolfo Ducke, Rodovia Manaus Itacoatiara, km 26, <named-content xmlns:xlink="http://www.w3.org/1999/xlink" content-type="dwc:verbatimCoordinates" xlink:type="simple"><named-content content-type="geo-json" specific-use="{&#34;type&#34;:&#34;Point&#34;,&#34;coordinates&#34;:[-59.966667,-2.883333]}" id="NCID0EYFCI" xlink:type="simple">02°53'S, 59°58'W</named-content></named-content>, 19 Jun 1995, <italic>M.A.D de Souza &amp; C.F. da Silva</italic>, <italic>39</italic> (holotype: SPF-102015!; isotypes: INPA-179938!, MO not seen).</p></tp:treatment-sec><tp:treatment-sec sec-type="diagnosis" id="SECID0EBGCI"><title>Diagnosis.</title><p><italic><tp:taxon-name><tp:taxon-name-part taxon-name-part-type="genus" reg="Martinella">Martinella</tp:taxon-name-part> <tp:taxon-name-part taxon-name-part-type="species" reg="tomentosa">tomentosa</tp:taxon-name-part></tp:taxon-name></italic> differs from other Amazonian species of <italic><tp:taxon-name><tp:taxon-name-part taxon-name-part-type="genus" reg="Martinella">Martinella</tp:taxon-name-part></tp:taxon-name></italic> by the tomentose leaflets and branches, and inflorescences arranged in thyrses, as opposed to the glabrous to lanuginose leaflets and inflorescences arranged in racemes or lax thyrses of all other Amazonian species.</p><fig id="F11" position="float" orientation="portrait"><object-id xmlns:xlink="http://www.w3.org/1999/xlink" content-type="doi" xlink:type="simple">10.3897/phytokeys.177.64465.figure11</object-id><object-id xmlns:xlink="http://www.w3.org/1999/xlink" content-type="arpha" xlink:type="simple">9BD42ABC-6AAF-5F75-819C-F2769697F637</object-id><label>Figure 11.</label><caption><p><italic><tp:taxon-name><tp:taxon-name-part taxon-name-part-type="genus" reg="Martinella">Martinella</tp:taxon-name-part> <tp:taxon-name-part taxon-name-part-type="species" reg="tomentosa">tomentosa</tp:taxon-name-part></tp:taxon-name></italic> Kataoka &amp; L.G. Lohmann <bold>A</bold> flowering branch <bold>B</bold> leaflet indumentum <bold>C</bold> ridge at the interpetiolar region and patelliform glandular trichomes <bold>D</bold> trifid tendril <bold>E</bold> abaxial side of leaflet with patelliform glandular trichomes <bold>F</bold> calyx external view <bold>G</bold> calyx indumentum <bold>H</bold> open flower showing anthers, trichome distribution, and reduced (ca. 1 mm) staminode <bold>I</bold> gynoecium. Illustrated by Klei Sousa, based on <italic>M.A.D. de Souza 39</italic> (<bold>A–C, F–I</bold>), SPF; <italic>W. Rodrigues 4444</italic> (<bold>E</bold>), <italic>M.F. Silva 855</italic> (<bold>D</bold>), INPA.</p></caption><graphic xmlns:xlink="http://www.w3.org/1999/xlink" xlink:href="phytokeys-177-077-g011.jpg" position="float" orientation="portrait" xlink:type="simple" id="oo_542007.jpg"><uri content-type="original_file" xlink:type="simple">https://binary.pensoft.net/fig/542007</uri></graphic></fig></tp:treatment-sec><tp:treatment-sec sec-type="description" id="SECID0EPICI"><title>Description.</title><p><bold>Lianas</bold>; <bold><italic>branches</italic></bold> with solid pith, cylindrical, green, drying brown, smooth, tomentose, densely covered with simple eglandular trichomes and stipitate glandular trichomes, with scattered patelliform glandular trichomes more frequently at interpetiolar region; prophylls of the axillary buds densely covered with simple eglandular trichomes and stipitate glandular trichomes. <bold><italic>Leaves</italic></bold> 2-foliolate, with the terminal leaﬂet generally modified into a trifid tendril; petioles terete, not pulvinated, 38.1–58.6 mm long, densely covered with simple eglandular trichomes and stipitate glandular trichomes with few scattered patelliform glandular trichomes; petiolules terete, pulvinated, 27–31.5 mm long, densely covered with simple eglandular trichomes and stipitate glandular trichomes with occasional patelliform glandular trichomes; leaﬂets concolorous, chartaceous, ovate, apex acuminate, base cordate, margins entire and slightly revolute, 16.5–19.0 × 12.0–14.0 cm, adaxial surface glabrescent with simple eglandular trichomes and stipitate glandular trichomes at the canaliculi of veins, abaxial surface tomentose, densely covered with simple eglandular trichomes and stipitate glandular trichomes, and patelliform glandular trichomes concentrated near the base and few scattered along the midvein. <bold><italic>Inﬂorescences</italic></bold> in thyrses; 10–19.5 cm long, tomentose, densely covered with simple eglandular trichomes and stipitate and few patelliform glandular trichomes; bracts linear, ca. 2 mm long, pubescent, densely covered with simple eglandular trichomes and stipitate glandular trichomes; pedicels terete, 4.3–9.4 mm, pubescent, with simple eglandular trichomes and stipitate glandular trichomes. <bold><italic>Flowers</italic></bold> with calyx green, chartaceous, campanulate, 14–21.8 × 18.1–21.3 mm, densely covered with simple eglandular trichomes and stipitate glandular trichomes, with few patelliform glandular trichomes, lobes 2–4, apex acuminate, pubescent; corolla white to lilac, membranous, 44.9–48.7 mm long, narrowly tubular basal portion 14.5–14.9 mm long × 2.9–3.2 mm wide, upper campanulate portion 28.4–30.2 mm long × 12.1–14.9 mm wide, lobes subcircular, 6.5–7.8 × 11.8–12.1 mm; stamens in two lengths, longer ones 14.4–15.4 mm, shorter ones 10.3–10.5 mm, thecae 2.6–3.1 mm, glabrous; staminode not seen; gynoecium 28.4–36.3 mm long; ovary glabrous; style glabrous; stigma lanceolate, glabrous; nectariferous disk 2.3–2.5 × 1–1.1 mm. <bold><italic>Fruits and seeds</italic></bold> not seen.</p></tp:treatment-sec><tp:treatment-sec sec-type="distribution" id="SECID0EGJCI"><title>Distribution and habitat.</title><p><italic><tp:taxon-name><tp:taxon-name-part taxon-name-part-type="genus" reg="Martinella">Martinella</tp:taxon-name-part> <tp:taxon-name-part taxon-name-part-type="species" reg="tomentosa">tomentosa</tp:taxon-name-part></tp:taxon-name></italic> is restricted to the central portion of Amazonia (Fig. <xref ref-type="fig" rid="F12">12</xref>), where it occurs in <italic>Terra Firme</italic> forests from Brazil (state of Manaus).</p><fig id="F12" position="float" orientation="portrait"><object-id xmlns:xlink="http://www.w3.org/1999/xlink" content-type="doi" xlink:type="simple">10.3897/phytokeys.177.64465.figure12</object-id><object-id xmlns:xlink="http://www.w3.org/1999/xlink" content-type="arpha" xlink:type="simple">A8F88228-D884-5E8A-9FEB-37AB2A5F6594</object-id><label>Figure 12.</label><caption><p>Distribution map of <italic><tp:taxon-name><tp:taxon-name-part taxon-name-part-type="genus" reg="Martinella">Martinella</tp:taxon-name-part> <tp:taxon-name-part taxon-name-part-type="species" reg="tomentosa">tomentosa</tp:taxon-name-part></tp:taxon-name></italic>.</p></caption><graphic xmlns:xlink="http://www.w3.org/1999/xlink" xlink:href="phytokeys-177-077-g012.jpg" position="float" orientation="portrait" xlink:type="simple" id="oo_542008.jpg"><uri content-type="original_file" xlink:type="simple">https://binary.pensoft.net/fig/542008</uri></graphic></fig></tp:treatment-sec><tp:treatment-sec sec-type="etymology" id="SECID0EVKCI"><title>Etymology.</title><p>The species epithet relates to the distinguished tomentose indumentum in leaves and branches of <italic><tp:taxon-name><tp:taxon-name-part taxon-name-part-type="genus" reg="Martinella">M.</tp:taxon-name-part> <tp:taxon-name-part taxon-name-part-type="species" reg="tomentosa">tomentosa</tp:taxon-name-part></tp:taxon-name></italic>.</p></tp:treatment-sec><tp:treatment-sec sec-type="phenology" id="SECID0EGLCI"><title>Phenology.</title><p>Flowering specimens were collected in June.</p></tp:treatment-sec><tp:treatment-sec sec-type="conservation status" id="SECID0ELLCI"><title>Conservation status.</title><p>Data deficient (<abbrev xmlns:xlink="http://www.w3.org/1999/xlink" xlink:title="Data deficient" id="ABBRID0ERLCI" xlink:type="simple">DD</abbrev>); known from only three specimens of two localities.</p></tp:treatment-sec><tp:treatment-sec sec-type="discussion" id="SECID0EVLCI"><title>Discussion.</title><p><italic><tp:taxon-name><tp:taxon-name-part taxon-name-part-type="genus" reg="Martinella">Martinella</tp:taxon-name-part> <tp:taxon-name-part taxon-name-part-type="species" reg="tomentosa">tomentosa</tp:taxon-name-part></tp:taxon-name></italic> is a new species whose description is strongly supported by morphological and molecular phylogenetic data (Kataoka and Lohmann in prep). The tomentose leaves and branches are the most striking characteristics that easily distinguish <italic><tp:taxon-name><tp:taxon-name-part taxon-name-part-type="genus" reg="Martinella">M.</tp:taxon-name-part> <tp:taxon-name-part taxon-name-part-type="species" reg="tomentosa">tomentosa</tp:taxon-name-part></tp:taxon-name></italic> from all other species of Amazonian <italic><tp:taxon-name><tp:taxon-name-part taxon-name-part-type="genus" reg="Martinella">Martinella</tp:taxon-name-part></tp:taxon-name></italic>. This new taxon is only known from very few collections from Central Amazonia, none of which was collected during the fruiting season.</p></tp:treatment-sec><tp:treatment-sec sec-type="material" id="SECID0EYMCI"><title>Specimens examined.</title><p><bold>Brazil. Amazonas</bold>: Estrada Castanho-Tupana, entre o km 50–40, solo argiloso, margem da estrada sempre alagada, 18 Jul 1972, <italic>M.F. Silva 855</italic> (INPA); Manaus, Igarapé do Passarinho, terreno firme, argiloso, capoeira grossa, 15 May 1962, <italic>W. Rodrigues 4444</italic> (INPA); Reserva Florestal Adolfo Ducke, Manaus Itacoatiara, km 26, <named-content xmlns:xlink="http://www.w3.org/1999/xlink" content-type="dwc:verbatimCoordinates" xlink:type="simple"><named-content content-type="geo-json" specific-use="{&#34;type&#34;:&#34;Point&#34;,&#34;coordinates&#34;:[-59.966667,-2.883333]}" id="NCID0EHNCI" xlink:type="simple">2°53'S, 59°58'W</named-content></named-content>, 28 Sept 1995, <italic>C.D. Leme 39</italic> (INPA).</p></tp:treatment-sec></tp:taxon-treatment>
